# Supplementary material for: Associations between rurality and regional differences in sociodemographic factors and the 1918–20 influenza and 2020–21 COVID-19 pandemics in Missouri counties: An ecological study
Source: PLoS One. 2023 Aug 30;18(8):e0290294. doi: 10.1371/journal.pone.0290294 (PMC10468050; doi:10.1371/journal.pone.0290294)
Supplement: S1 File — (XLSX) [file pone.0290294.s002.xlsx]

## Sheet: 1910 SES and dem data
County	Total Population*	Male prop*	Prop. White*	ratio 20-44 to 65+*&	Literacy rate*	Average value of all property per farm (dollars)*	Number of Physcians per 100,000^
Adair	22700	0.508018	0.990485	7.3302	94.4	7732	123.348
Andrew	15282	0.523426	0.991493	6.19183	97.2	12151	111.242
Atchison	13604	0.523522	0.998971	6.19183	97.7	22900	132.314
Audrain	21687	0.507216	0.925301	7.30397	96	12281	152.165
Barry	23869	0.514223	0.999623	6.8824	92.8	3458	104.738
Barton	16747	0.523556	0.998567	6.19183	97.1	7220	101.511
Bates	25869	0.514013	0.990684	7.06252	96.3	8511	150.76
Benton	14881	0.515121	0.990861	6.19183	95.2	5774	127.68
Bollinger	14576	0.515368	0.997942	6.19183	87.3	2502	82.3271
Boone	30533	0.502767	0.862804	7.49016	91.3	7860	180.133
Buchanan	93020	0.516351	0.951806	10.2196	96.6	12560	194.582
Butler	20624	0.531274	0.933233	7.57603	90.3	2851	111.521
Caldwell	14605	0.505443	0.980965	6.19183	97.5	10987	225.95
Callaway	24400	0.520041	0.855943	7.04555	93.9	7970	147.541
Camden	11582	0.519945	0.996028	6.19183	90.7	3031	112.243
Cape Girardeau	27621	0.506281	0.927772	7.44983	92.9	5523	159.299
Carroll	23098	0.51446	0.955884	6.77546	95.2	10470	138.54
Carter	5504	0.515443	0.999637	6.19183	85.4	2531	109.012
Cass	22973	0.513037	0.9778	6.19183	97.6	10976	161.059
Cedar	16080	0.508706	0.999192	6.80412	94.4	4142	118.159
Chariton	23503	0.516785	0.905033	6.19183	94.1	9243	97.8598
Christian	15832	0.512254	0.996779	6.19183	90.4	3943	107.377
Clark	12811	0.508313	0.996097	6.19183	96.3	9224	148.31
Clay	20302	0.511624	0.948035	7.59414	94.6	12496	216.727
Clinton	15297	0.500621	0.949598	6.96551	95	16272	169.968
Cole	21957	0.548618	0.901763	8.56635	94.1	6338	109.305
Cooper	20311	0.525183	0.858254	7.02434	93	10513	128.009
Crawford	13576	0.518341	0.997422	6.19183	89.1	3390	95.7572
Dade	15618	0.509517	0.984948	6.19183	95.7	5566	108.849
Dallas	13181	0.512404	0.999848	6.19183	91.6	3106	98.6268
Daviess	17605	0.515195	0.985345	6.19183	96.7	10170	96.5635
Dekalb	12531	0.513606	0.994893	6.19183	98	11331	127.683
Dent	13245	0.52148	0.998641	6.19183	89.4	3155	75.5002
Douglas	16664	0.523104	0.99952	6.19183	88.2	2087	42.0067
Dunklin	30328	0.526873	0.996835	6.57822	85.2	3972	135.189
Franklin	29830	0.521891	0.954241	6.67021	94.3	5438	113.979
Gasconade	12847	0.521678	0.996809	6.19183	96.3	4594	155.678
Gentry	16820	0.506064	0.999168	6.19183	97.9	10766	142.687
Greene	63831	0.502037	0.958719	8.62315	96.1	5660	175.463
Grundy	16744	0.508839	0.990504	7.58958	97.5	10579	167.224
Harrison	20466	0.507378	0.998632	6.19183	96.3	9990	151.471
Henry	27242	0.503928	0.969092	6.91554	95.3	7903	179.869
Hickory	8741	0.498456	0.999199	6.19183	93.5	4104	125.844
Holt	14539	0.51723	0.991884	6.19183	95.7	13465	171.951
Howard	15653	0.518878	0.798569	6.84101	88.3	10153	172.491
Howell	21065	0.498354	0.993971	6.73065	93.8	3598	118.68
Iron	8563	0.512204	0.979096	6.19183	87	2931	105.103
Jackson	283522	0.434256	0.911541	10.7258	97.4	15585	328.37
Jasper	89673	0.508114	0.984477	9.13029	97.4	7500	136.05
Jefferson	27878	0.534364	0.943863	7.24722	92.3	5319	71.7412
Johnson	26297	0.508689	0.952428	6.89469	95.3	8853	136.898
Knox	12403	0.520842	0.986455	6.19183	96.6	10354	169.314
Laclede	17363	0.508092	0.98756	6.19183	91.5	3442	103.669
Lafayette	30154	0.519765	0.904855	7.24721	94.6	13544	149.234
Lawrence	26583	0.505473	0.996539	6.80402	94.7	5729	112.854
Lewis	15514	0.507026	0.949852	6.19183	96.3	10082	180.482
Lincoln	17033	0.510949	0.920038	6.19183	93.5	7837	176.129
Linn	25253	0.50786	0.973548	7.79688	96.6	10734	166.317
Livingston	19453	0.504652	0.969362	7.51706	96.2	10023	133.655
McDonald	13539	0.512372	0.999705	6.19183	93.4	2888	96.0189
Macon	30868	0.518401	0.967442	6.64204	94.4	7293	139.303
Madison	11273	0.502883	0.975162	7.12643	90.4	3278	115.32
Maries	10088	0.518735	0.999009	6.19183	91.3	3350	59.4766
Marion	30572	0.507163	0.905175	8.88095	94.9	9320	163.548
Mercer	12335	0.509283	0.996352	6.19183	93.2	8541	113.498
Miller	16717	0.520129	0.99348	6.19183	93.6	3566	83.7471
Mississippi	14557	0.527169	0.861785	7.05412	91.3	7833	144.26
Moniteau	14375	0.501217	0.96487	6.19183	95.4	6827	118.261
Monroe	18304	0.50814	0.933184	6.19183	95.9	8999	98.3392
Montgomery	15604	0.503909	0.924635	6.19183	94.4	8034	160.215
Morgan	12863	0.518075	0.968126	6.19183	93.9	5402	108.839
New Madrid	19488	0.537716	0.892293	6.19183	84.3	7207	112.89
Newton	27136	0.534627	0.978847	6.7186	93.5	4599	84.7583
Nodaway	28833	0.508202	0.994485	6.84104	97.6	14911	180.349
Oregon	14681	0.517788	0.999387	6.19183	91	2789	74.9268
Osage	14283	0.521459	0.989568	6.19183	93.2	5076	140.027
Ozark	11926	0.512661	0.998658	6.19183	86.4	1662	67.0803
Pemiscot	19559	0.543842	0.921622	6.93218	88.1	3484	86.9165
Perry	14898	0.525842	0.984696	6.19183	92	5313	93.9723
Pettis	33913	0.512488	0.919913	8.49478	95.4	10979	129.744
Phelps	15796	0.515926	0.991137	6.19183	92.9	8540	88.63
Pike	22556	0.512303	0.851481	6.97396	94	8943	141.869
Platte	14429	0.527271	0.949962	6.19183	96.6	12302	138.61
Polk	21561	0.507212	0.993414	6.19183	94.9	4500	148.416
Pulaski	11438	0.515038	0.998077	6.19183	91.3	3293	139.885
Putnam	14308	0.514677	0.998602	6.19183	92.5	7775	118.815
Ralls	12913	0.550763	0.952761	6.19183	94.2	9580	116.162
Randolph	26182	0.50317	0.906119	7.95732	95.9	7706	168.054
Ray	21451	0.518182	0.943359	6.86587	92.7	9058	130.53
Reynolds	9592	0.526897	0.999791	6.19183	86.8	2347	125.104
Ripley	13099	0.517291	0.999618	6.19183	90.5	2043	91.61
St. Charles	24695	0.515408	0.93031	7.79229	95.8	9338	109.334
St. Clair	16412	0.517365	0.988789	6.19183	97.1	5506	115.769
Ste. Genevieve	10607	0.511266	0.963609	6.19183	90.6	5005	94.2774
St. Francois	35738	0.526526	0.984386	7.05403	86.5	5568	92.3387
St. Louis County	82417	0.520342	0.948178	7.35664	96.4	11900	78.8672
Saline	29448	0.512972	0.871502	7.30833	94	14089	193.562
Schuyler	9062	0.506511	0.999559	6.19183	95.6	8385	154.491
Scotland	11869	0.478333	0.996209	6.19183	98	9457	134.805
Scott	22372	0.531602	0.975639	6.77549	91.2	8441	178.795
Shannon	11443	0.521105	1	6.19183	89.3	2381	69.9117
Shelby	14864	0.505113	0.962392	6.19183	97.9	9880	161.464
Stoddard	27807	0.522746	0.999029	6.19183	88.1	3816	136.656
Stone	11559	0.521498	0.999827	6.19183	88.4	2685	77.8614
Sullivan	18598	0.512014	0.994999	6.19183	95	8743	112.915
Taney	9134	0.518502	0.999891	6.19183	92.6	2213	131.377
Texas	21458	0.512303	0.999907	6.19183	91.9	2714	83.8848
Vernon	28827	0.511326	0.995178	7.19511	92.9	7082	114.476
Warren	9123	0.52121	0.947386	6.19183	94.3	7297	109.613
Washington	13378	0.513081	0.969876	6.19183	78.7	3112	89.6995
Wayne	15181	0.516867	0.998485	6.19183	87.3	2588	125.156
Webster	17377	0.505784	0.994936	6.19183	91.9	3306	80.5663
Worth	8007	0.509406	1	6.19183	98	9483	162.358
Wright	18315	0.511985	0.98706	6.19183	90.4	2561	103.74
St. Louis City	687029	0.503717	0.935169	11.3313	95.9	12991	254.138
* U.S. Census Bureau. Statistics for Missouri. Thirteenth Census of the United States Taken in the Year 1910. Washington D.C.: Government Printing Office; 1913.
& Age proportions were available only for rural vs. urban populations. Values used for the ratio were calculated from the proportions by age group given in the Missouri Census Supplement multipled by the total population for a county.
^ R.L. Polk & Co. Polk’s medical register and directory of the United States and Canada. 14 ed. Detroit: R.L. Polk; 1917.

## Sheet: 2020 SES and dem data
County	Total Population*	Male prop*	prop. White*	prop. Hispanic*	ratio 20-44 to 65+*	Literacy rate*	Average value of all property per farm (dollars)^	Number of PCP per 100,000&
Adair	25343	0.480251	0.927554	0.0257665	2.57744	90.6	916811	90.7548
Andrew	17712	0.494806	0.973069	0.026818	1.48631	92	1115611	11.2918
Atchison	5143	0.499903	0.980556	0.0147774	0.953903	90.6	3698611	38.8878
Audrain	25388	0.458878	0.908815	0.0326138	1.73306	85.5	1894323	51.2053
Barry	35789	0.502668	0.947358	0.0993881	1.28499	82.2	713417	64.2656
Barton	11754	0.491067	0.962311	0.0287562	1.27838	87.2	1053331	34.031
Bates	16172	0.498207	0.967722	0.0230027	1.45055	86.7	1224243	18.5506
Benton	19443	0.50126	0.975827	0.0213959	0.647291	85.9	817792	25.7162
Bollinger	12133	0.50136	0.978983	0.0147532	1.27543	79.4	597725	8.24198
Boone	180463	0.484792	0.829084	0.0353923	3.20893	94.2	1015839	115.259
Buchanan	87364	0.505769	0.898311	0.0685752	1.97678	88.2	936040	61.8104
Butler	42478	0.485569	0.914826	0.022082	1.55396	82.6	2573693	101.229
Caldwell	9020	0.507761	0.973725	0.0248337	1.35947	90.2	856166	11.0865
Callaway	44743	0.511901	0.929486	0.0217464	1.95921	85.9	816689	40.2298
Camden	46305	0.496318	0.973372	0.0285066	0.77772	89.1	527680	77.7454
Cape Girardeau	78871	0.48412	0.885585	0.0246859	1.99704	90.7	1132758	88.7525
Carroll	8679	0.485194	0.967393	0.0163613	1.23422	86.5	1500209	34.5662
Carter	5982	0.484621	0.97108	0.0287529	1.2632	83.1	854925	16.7168
Cass	105780	0.487654	0.926272	0.0457742	1.72417	92.4	807084	22.6886
Cedar	14349	0.497526	0.974214	0.024601	1.03232	84.4	604805	27.8765
Chariton	7426	0.498788	0.962025	0.00875303	1.01108	90	1354347	13.4662
Christian	88595	0.490265	0.968294	0.0311869	1.96928	91.9	530251	41.7631
Clark	6797	0.511696	0.984405	0.0086803	1.23852	85.1	1673148	29.4247
Clay	249948	0.490546	0.879135	0.0706587	2.3749	93.2	839612	65.6136
Clinton	20387	0.499681	0.965027	0.023152	1.57359	91.6	1209500	53.956
Cole	76745	0.504854	0.847313	0.0293309	1.86969	91.9	578816	66.4538
Cooper	17709	0.521373	0.903665	0.0211192	1.78035	89	1043246	39.5279
Crawford	23920	0.496865	0.978428	0.0211538	1.38623	77.1	658502	8.3612
Dade	7561	0.510647	0.969845	0.0228806	1.05651	86.2	1067218	79.3546
Dallas	16878	0.495201	0.97476	0.022396	1.26889	82	446303	5.92487
Daviess	8278	0.502174	0.979826	0.0141338	1.24329	84.7	985987	12.0802
Dekalb	12547	0.625488	0.865067	0.0287718	2.27671	87.1	932047	23.9101
Dent	15573	0.498748	0.966416	0.0191357	1.17654	80.9	571102	25.6855
Douglas	13185	0.501479	0.975502	0.0177474	0.966189	81.4	562982	15.1688
Dunklin	29131	0.47918	0.868903	0.0697195	1.49197	75.5	5087191	37.7605
Franklin	103967	0.496475	0.974261	0.0186213	1.61899	88	565029	64.4435
Gasconade	14706	0.499728	0.980416	0.0162519	1.13133	87.3	701975	40.7997
Gentry	6571	0.482271	0.978238	0.0187186	1.38638	89.2	1077559	30.4368
Greene	293086	0.485922	0.919624	0.0394969	2.17351	91.6	570292	95.8763
Grundy	9850	0.486294	0.967919	0.0238579	1.19655	87.9	997041	20.3046
Harrison	8352	0.49557	0.975934	0.0264607	1.11916	87.2	1114054	35.9195
Henry	21824	0.492165	0.966413	0.0259348	1.21711	87.9	1143536	77.8959
Hickory	9544	0.494866	0.973282	0.0204317	0.575748	84.9	654352	10.4778
Holt	4403	0.490347	0.972519	0.0156711	0.89948	90.9	2688737	22.7118
Howard	10001	0.50125	0.925407	0.0168983	1.48425	88.4	957809	49.995
Howell	40117	0.486826	0.971658	0.0221851	1.42756	87.3	492355	94.7229
Iron	10125	0.498568	0.967704	0.0188642	1.23115	80.8	499202	9.87654
Jackson	703011	0.483537	0.715599	0.0924395	2.2357	90.3	872579	82.5023
Jasper	121328	0.488593	0.925343	0.0846466	2.07759	87	647953	4.12106
Jefferson	225081	0.496541	0.969771	0.0208991	2.01815	88.8	531201	23.1028
Johnson	54062	0.511487	0.908623	0.0480189	3.11924	92	789475	38.8443
Knox	3959	0.500379	0.979288	0.014145	1.12429	88	1124020	25.2589
Laclede	35723	0.4924	0.96806	0.0256977	1.62604	83.6	575705	55.9863
Lafayette	32708	0.496148	0.955821	0.0313073	1.50404	90.6	1314426	27.5162
Lawrence	38355	0.49678	0.966706	0.079077	1.53102	83.2	569764	54.7517
Lewis	9776	0.502455	0.951002	0.018617	1.60327	87	1112669	20.4583
Lincoln	59013	0.50011	0.961958	0.026384	2.35484	88.3	908336	10.1673
Linn	11920	0.487248	0.974832	0.0283557	1.28297	89	958778	33.557
Livingston	15227	0.436265	0.941814	0.0204242	1.70515	86	1227229	78.8074
McDonald	22837	0.505452	0.887332	0.113982	1.88655	76.5	546226	13.1366
Macon	15117	0.494212	0.956208	0.0179268	1.15157	87.6	1078661	33.0753
Madison	12088	0.490156	0.972783	0.0230807	1.42935	82.2	547402	24.818
Maries	8697	0.501437	0.975049	0.0147177	1.22547	86.4	557083	11.4982
Marion	28530	0.4864	0.927199	0.0189975	1.66526	88.4	1571407	91.1321
Mercer	3617	0.504285	0.977329	0.0270943	1.11302	89.8	1058158	27.6472
Miller	25619	0.499434	0.973887	0.0214294	1.46267	86.6	629480	27.3235
Mississippi	13180	0.541123	0.737178	0.0245068	1.81321	74.5	9200783	15.1745
Moniteau	16132	0.532544	0.944148	0.0533102	2.01226	84.2	713079	12.3977
Monroe	8644	0.508908	0.95037	0.0165433	1.03087	89.5	1237626	34.7062
Montgomery	11551	0.500996	0.96589	0.0211237	1.25385	84.2	1194722	17.3145
Morgan	20627	0.502012	0.970427	0.0240462	1.05127	79.3	839556	19.3921
New Madrid	17076	0.48085	0.823261	0.0210822	1.43568	78	8066767	5.85617
Newton	58236	0.497957	0.923776	0.0557559	1.57941	86.7	598888	6.8686
Nodaway	22092	0.501358	0.946225	0.0181061	2.58842	92.5	1557349	49.7918
Oregon	10529	0.491975	0.966189	0.0192801	1.03686	81.8	635970	18.9952
Osage	13615	0.515314	0.986118	0.00881381	1.62277	89.9	605323	22.0345
Ozark	9174	0.501744	0.978526	0.0203837	0.732116	82.9	686823	21.8007
Pemiscot	15805	0.470168	0.7149	0.0282822	1.64714	77.1	8426555	31.6356
Perry	19136	0.497805	0.972669	0.0246133	1.50435	87.5	776958	47.0318
Pettis	42339	0.496067	0.933749	0.0877205	1.80784	85.1	1082193	51.9615
Phelps	44573	0.522401	0.921544	0.0281561	2.03096	87.8	577647	85.2534
Pike	18302	0.553437	0.907387	0.0225658	1.8198	84	1179923	32.7833
Platte	104418	0.493832	0.871296	0.0634565	2.22837	95.4	1459303	78.5305
Polk	32149	0.492333	0.966811	0.0252885	1.68756	87.5	581099	74.6524
Pulaski	52607	0.562967	0.80284	0.117741	4.87576	91.4	496821	36.1169
Putnam	4696	0.505537	0.983816	0.0247019	0.993162	89.3	1138477	42.5894
Ralls	10309	0.502765	0.973033	0.0133864	1.18099	88.6	1392728	19.4005
Randolph	24748	0.518628	0.917084	0.0215371	1.93646	86.3	940599	36.3666
Ray	23018	0.499218	0.965462	0.0258493	1.49597	87.1	876483	34.7554
Reynolds	6270	0.517544	0.964912	0.0169059	1.06671	78.6	406440	47.8469
Ripley	13288	0.496764	0.973134	0.0155027	1.31227	80	799801	30.1023
St. Charles	402022	0.491249	0.907296	0.0342121	2.05059	94.7	1257799	45.0224
St. Clair	9397	0.505587	0.974779	0.0227732	0.840541	84.1	830734	31.9251
Ste. Genevieve	17894	0.507544	0.973734	0.0125182	1.37298	88.7	753601	39.1193
St. Francois	67215	0.53375	0.938213	0.0165588	2.06534	84.4	532762	66.9493
St. Louis	994205	0.474811	0.688894	0.0300904	1.67681	93.3	1082987	123.315
Saline	22761	0.499099	0.901981	0.108607	1.64136	84.1	2007141	57.1152
Schuyler	4660	0.495923	0.986695	0.017382	1.41648	85.6	796550	64.3777
Scotland	4902	0.493676	0.987352	0.0110159	1.49229	77.1	1182524	122.399
Scott	38280	0.485266	0.860893	0.0243469	1.60625	84.6	2518197	49.6343
Shannon	8166	0.498163	0.968773	0.0203282	1.11039	80.8	585434	24.4918
Shelby	5930	0.502698	0.978583	0.0217538	1.24419	90.1	1648469	33.7268
Stoddard	29025	0.491438	0.974367	0.0183979	1.43768	80.7	3214252	48.2343
Stone	31952	0.491644	0.975776	0.0240048	0.666271	86.5	489224	34.4266
Sullivan	6089	0.510264	0.939235	0.185745	1.30593	84.5	1079907	32.8461
Taney	55928	0.483068	0.948523	0.0622944	1.30721	88.7	612082	75.0966
Texas	25398	0.524529	0.941098	0.0222852	1.34384	83.4	588769	43.3105
Vernon	20563	0.489569	0.968098	0.023197	1.4033	88.5	978555	34.0417
Warren	35649	0.499313	0.957334	0.0349238	1.62614	87.9	911284	14.0256
Washington	24730	0.514557	0.960898	0.0151638	1.70849	76.7	490458	32.3494
Wayne	12873	0.491572	0.974287	0.0179445	1.00096	75.3	675333	31.0728
Webster	39592	0.511593	0.970095	0.021671	1.89629	86.8	447850	22.7319
Worth	2013	0.482365	0.981123	0.0183805	0.95977	87.1	1061053	49.6771
Wright	18289	0.490459	0.976051	0.0226366	1.3613	80.8	551501	16.4033
St. Louis City	300576	0.483798	0.489563	0.0417299	2.80869	86.9	0	92.8218
* Missouri Census Data Center. (2021). Population Estimates by Age [dataset application]. Available from https://mcdc.missouri.edu/applications/population/by-age/.
^ USDA National Agricultural Statistics Service. (2019). 2017 Census of Agriculture - County Data. Retrieved from https://www.nass.usda.gov/Publications/AgCensus/2017/Full_Report/Volume_1,_Chapter_2_County_Level/Missouri/st29_2_0001_0001.pdf
& Health Resources & Services Administration. (2020). Area Health Resource Files [dataset application]. Retrieved from https://data.hrsa.gov/topics/health-workforce/ahrf

## Sheet: 1918-20 flu-pneum data
These data were collated from individual death certificates publicly available on the Missouri Digital Heritage website: Missouri State Archives. Missouri Death Certificates, 1910 - 1971. Missouri Digital Heritage. 2023. Available: https://s1.sos.mo.gov/records/Archives/ArchivesMvc/DeathCertificates
Date	Adair	Andrew	Atchison	Audrain	Barry	Barton	Bates	Benton	Bollinger	Boone County	Buchanan	Butler	Caldwell	Callaway	Camden	Cape Girardeau	Carroll	Carter	Cass	Cedar	Chariton	Christian	Clark	Clay	Clinton	Cole	Cooper	Crawford	Dade	Dallas	Daviess	DeKalb	Dent	Douglas	Dunklin	Franklin	Gasconade	Gentry	Greene	Grundy	Harrison	Henry	Hickory	Holt	Howard	Howell	Iron	Jackson	Jasper
1918-01-01	0	1	0	1	0	0	1	0	0	0	1	1	0	0	0	0	0	0	0	1	0	0	0	0	0	0	1	0	0	0	0	0	0	0	1	1	1	1	0	0	0	0	0	0	0	0	0	5	0
1918-01-02	1	0	0	1	0	0	0	0	0	1	1	0	0	0	0	0	0	0	0	0	0	0	0	0	0	1	0	0	0	0	0	0	0	0	1	0	0	1	0	1	0	0	0	0	0	0	0	0	1
1918-01-03	0	0	0	0	0	0	2	0	1	2	1	0	0	1	0	0	0	0	0	1	0	0	0	0	0	0	0	0	0	0	0	0	0	0	0	0	0	0	0	0	0	0	0	0	1	0	0	2	0
1918-01-04	0	0	1	0	0	0	0	0	0	0	0	3	0	2	0	0	0	0	0	0	0	0	1	0	0	0	0	0	0	1	0	0	0	0	0	0	0	0	0	0	0	0	0	0	0	0	0	1	1
1918-01-05	0	0	1	0	0	0	1	0	0	0	1	0	0	0	1	1	0	0	0	0	0	0	0	0	0	0	0	0	1	0	0	0	0	0	0	0	0	0	0	0	1	0	0	0	0	0	1	5	1
1918-01-06	0	0	0	0	0	0	0	0	0	0	1	1	0	0	0	0	0	0	0	0	0	0	0	0	0	0	1	0	0	0	0	0	0	0	0	0	0	0	1	0	0	0	0	0	0	0	0	3	0
1918-01-07	1	0	0	0	0	0	1	0	0	0	0	0	0	0	0	0	0	0	0	0	1	0	1	0	0	0	0	0	0	0	0	0	0	0	2	1	0	0	1	0	0	0	0	0	0	0	0	5	1
1918-01-08	0	0	0	1	1	0	1	0	0	0	0	0	0	0	0	0	0	0	0	1	1	0	0	0	0	0	0	0	0	0	0	0	0	0	2	3	0	0	0	1	0	0	0	0	0	0	0	7	1
1918-01-09	0	0	0	1	0	0	0	0	1	0	1	2	0	1	0	1	0	0	1	0	0	0	0	0	0	0	0	0	0	0	0	0	0	0	2	0	0	0	0	0	0	0	0	0	0	0	0	5	2
1918-01-10	1	0	0	0	0	0	0	0	0	2	2	1	0	0	0	1	0	0	0	0	1	0	0	0	0	0	0	0	1	0	0	0	0	0	0	0	0	0	1	0	0	0	0	0	0	0	0	4	0
1918-01-11	0	0	0	0	1	0	0	0	0	0	1	1	0	0	0	0	2	0	0	0	0	0	0	1	0	0	0	0	0	0	0	0	0	0	1	0	0	0	1	0	1	0	0	0	1	0	0	3	3
1918-01-12	0	0	0	0	0	0	0	0	0	1	1	0	0	0	0	1	0	0	0	0	0	0	0	1	0	0	0	0	0	0	0	0	0	0	1	0	0	0	2	0	0	0	0	0	1	0	1	6	2
1918-01-13	0	0	0	0	0	0	0	0	0	0	0	0	0	0	0	2	1	0	0	0	0	0	0	0	0	0	0	0	0	0	1	0	0	0	1	0	0	0	0	0	1	0	0	0	0	1	0	3	0
1918-01-14	0	0	0	0	0	1	1	0	0	0	0	0	0	0	0	0	1	0	1	0	0	0	0	1	0	0	0	0	0	0	0	0	0	0	0	0	0	0	0	0	0	0	0	0	0	0	0	2	1
1918-01-15	0	0	0	0	0	1	0	0	0	0	0	0	1	0	0	0	0	0	0	0	0	0	0	0	0	0	0	0	0	1	0	0	0	0	0	0	0	0	0	1	0	0	0	0	0	0	0	5	0
1918-01-16	1	0	0	0	0	1	1	1	0	0	5	0	1	1	0	0	1	0	0	0	1	0	0	0	0	0	1	0	1	0	0	1	1	0	2	0	0	0	0	0	0	0	0	0	0	0	0	5	2
1918-01-17	1	1	0	0	0	0	0	0	0	1	1	2	0	0	0	0	0	0	0	0	0	0	0	1	0	0	1	0	0	0	0	0	0	0	1	0	0	0	0	0	1	0	0	0	0	0	0	5	1
1918-01-18	1	0	0	0	0	0	0	1	0	0	1	2	0	1	0	1	0	0	0	0	0	0	0	1	0	0	1	0	1	0	0	0	0	0	0	0	0	0	0	1	0	0	1	0	0	0	0	3	2
1918-01-19	0	0	1	0	0	0	0	0	0	0	0	0	0	1	0	0	0	0	1	1	1	0	0	0	0	0	0	0	0	1	0	0	2	0	0	0	0	0	1	0	0	0	0	0	0	0	0	4	0
1918-01-20	0	0	0	0	0	0	0	0	0	0	1	1	0	0	0	0	1	0	0	0	0	0	0	0	0	0	0	1	1	0	0	0	0	0	0	0	0	0	0	0	0	0	0	1	1	0	0	1	0
1918-01-21	0	0	0	1	0	0	1	0	0	0	2	0	0	1	0	0	0	0	0	0	0	0	1	0	0	0	0	0	0	1	0	0	0	0	0	1	0	0	0	0	0	0	0	0	0	0	0	6	0
1918-01-22	0	1	0	0	0	0	0	0	0	1	1	0	0	0	0	1	1	0	0	0	0	0	0	1	1	0	0	0	0	0	0	1	0	0	0	0	0	0	0	0	0	2	0	0	0	0	0	3	0
1918-01-23	0	0	0	2	1	0	2	0	0	0	1	1	0	1	0	0	0	0	0	0	0	0	0	0	0	1	0	0	0	0	1	0	0	0	1	0	1	0	1	0	0	0	0	0	0	2	0	5	1
1918-01-24	0	0	0	0	1	0	1	0	1	0	0	2	0	0	0	0	0	0	0	0	1	0	1	0	0	0	0	0	0	0	0	0	0	1	2	0	0	0	0	0	0	0	0	0	0	1	0	2	1
1918-01-25	0	0	0	0	0	0	0	0	0	1	0	0	0	0	0	0	0	0	0	0	0	0	0	0	0	0	0	0	0	0	0	0	0	0	0	2	0	0	0	0	0	0	0	0	1	0	0	1	1
1918-01-26	0	1	0	0	0	0	1	0	0	0	1	1	0	0	0	0	0	0	0	0	0	0	0	1	0	0	0	0	0	0	0	0	1	0	0	2	0	0	1	1	0	1	0	1	0	0	0	7	1
1918-01-27	0	0	0	0	0	0	0	0	0	0	1	1	0	0	0	0	0	0	0	0	0	0	0	0	0	1	0	0	0	0	0	0	0	0	0	0	1	0	0	0	0	0	0	0	0	0	0	4	0
1918-01-28	0	0	0	1	0	0	0	0	0	0	1	0	0	2	0	0	1	0	0	1	0	0	0	0	0	1	0	0	0	0	1	0	0	0	0	0	0	0	0	0	0	0	0	0	0	0	0	2	1
1918-01-29	0	1	0	0	0	0	1	0	0	1	0	1	0	0	0	0	0	0	0	1	1	0	0	1	0	0	1	1	0	0	1	0	0	0	1	0	0	0	0	1	0	1	0	0	0	0	0	3	0
1918-01-30	0	1	0	0	0	0	0	0	0	0	2	0	0	0	1	0	0	0	0	0	1	0	0	0	0	1	0	0	0	0	0	0	0	0	1	0	0	0	0	0	0	2	0	1	0	0	1	3	0
1918-01-31	0	0	0	0	0	0	0	0	1	0	3	0	0	1	0	0	0	0	0	0	0	0	0	0	0	0	0	0	0	0	1	0	0	0	1	0	0	0	0	0	0	0	0	0	0	0	0	5	1
1918-02-01	0	0	2	0	0	0	0	0	0	0	2	1	0	0	0	1	1	0	0	0	0	0	0	1	0	0	1	0	0	0	0	0	0	0	0	1	0	0	0	0	0	1	0	0	0	0	0	3	2
1918-02-02	1	0	0	1	0	0	0	0	0	0	2	1	0	0	0	0	0	1	0	0	0	0	0	0	1	0	0	0	1	0	0	0	0	0	0	1	0	0	0	0	0	0	0	0	0	0	0	3	1
1918-02-03	1	0	1	0	0	0	1	0	0	0	0	0	0	1	0	1	0	0	0	0	0	0	0	0	0	0	0	0	0	1	1	0	0	0	0	0	0	1	2	1	1	0	0	0	0	0	0	3	1
1918-02-04	0	0	0	0	0	0	0	0	0	1	1	0	0	0	0	0	0	0	0	0	0	0	0	0	0	1	0	0	0	0	0	0	0	0	0	2	0	1	0	0	0	2	0	0	0	0	0	2	1
1918-02-05	0	0	1	0	0	0	0	0	0	1	1	1	0	0	0	0	0	0	0	0	0	0	0	0	0	1	0	0	0	0	0	0	0	0	0	0	0	1	0	0	0	1	0	0	0	0	0	5	0
1918-02-06	0	0	0	0	0	0	0	0	0	0	0	0	0	0	0	1	0	0	0	0	0	0	0	0	1	1	0	0	0	0	1	2	0	0	0	0	0	0	1	0	0	0	0	0	0	0	0	4	0
1918-02-07	0	0	0	0	0	0	0	0	0	0	1	1	0	0	0	0	0	0	0	0	1	0	0	1	0	0	0	0	0	0	0	0	0	0	2	0	0	0	1	0	0	0	0	0	0	1	0	7	0
1918-02-08	0	0	0	1	0	0	1	0	0	0	0	0	0	0	0	0	0	0	0	0	0	1	0	2	1	0	0	0	0	0	0	0	0	0	1	0	0	0	0	0	0	1	0	0	0	0	0	1	2
1918-02-09	0	0	0	0	0	0	0	0	0	0	0	0	0	0	0	0	0	0	0	0	1	1	0	1	1	1	0	0	0	0	0	0	0	0	0	0	1	0	0	0	1	0	0	0	0	0	0	5	0
1918-02-10	0	0	0	0	0	0	0	0	0	1	1	0	0	1	0	0	0	0	0	0	0	0	0	0	0	1	0	0	0	0	0	0	0	0	0	0	0	0	2	0	0	1	0	0	0	0	0	5	1
1918-02-11	0	1	0	0	1	0	0	0	0	0	1	0	0	0	0	0	0	0	0	0	0	0	0	0	0	1	1	0	0	0	0	0	0	0	0	0	0	0	2	0	0	0	0	1	0	1	0	2	0
1918-02-12	0	0	0	0	1	0	1	0	0	0	2	2	0	0	0	0	0	0	0	0	0	0	1	0	0	1	0	0	0	0	0	0	0	0	0	0	0	0	0	0	0	1	0	1	0	1	0	6	2
1918-02-13	0	0	0	0	0	0	0	0	0	0	2	0	0	1	0	0	0	0	0	0	0	0	0	1	0	0	0	0	0	0	1	0	0	0	0	1	0	0	0	0	0	0	0	0	0	0	0	6	2
1918-02-14	0	0	0	0	1	0	0	0	0	0	4	0	0	1	0	0	0	0	0	0	0	0	0	0	0	0	0	0	0	0	0	0	0	0	0	0	0	0	0	0	0	0	0	0	0	0	0	5	1
1918-02-15	0	0	0	0	0	1	0	0	0	0	0	0	0	0	0	0	0	0	0	0	0	0	0	0	0	0	0	0	0	0	0	0	0	0	1	0	0	0	0	0	0	0	0	0	0	0	0	10	0
1918-02-16	0	1	1	0	0	0	0	0	0	0	3	0	0	0	0	0	0	0	0	0	0	0	0	0	0	0	0	0	0	0	0	0	0	0	0	1	0	0	1	1	0	0	0	0	0	0	0	2	1
1918-02-17	0	0	1	0	0	0	0	0	0	1	1	1	0	0	0	0	0	0	0	0	1	0	0	0	0	0	0	0	0	0	0	0	0	0	1	1	1	0	1	0	0	0	0	0	0	0	0	3	2
1918-02-18	0	0	0	0	0	0	0	0	0	0	0	0	0	1	0	0	0	0	0	0	0	0	0	0	0	0	0	0	0	0	0	0	0	0	0	1	0	0	0	0	0	3	0	0	0	0	0	4	0
1918-02-19	0	0	0	1	0	0	0	0	1	0	1	0	1	1	0	0	0	0	0	0	0	0	0	1	1	0	0	0	0	0	0	0	0	0	1	0	0	0	1	0	0	0	0	0	0	0	0	1	0
1918-02-20	0	0	0	0	0	0	0	0	0	0	0	0	0	0	0	0	0	0	0	0	1	0	0	0	0	0	0	0	0	0	0	0	0	0	0	0	1	0	1	0	0	0	0	0	0	0	0	1	1
1918-02-21	0	1	0	0	0	0	0	0	0	0	2	0	1	0	0	0	0	0	0	0	0	0	0	2	0	0	0	0	0	1	0	0	0	0	0	0	0	0	0	0	1	1	0	0	0	0	0	5	0
1918-02-22	1	1	1	0	1	1	0	0	0	0	0	0	0	2	1	1	0	0	0	0	0	0	0	1	0	0	0	0	0	0	0	0	0	0	0	1	0	1	0	0	0	0	0	0	0	0	0	4	0
1918-02-23	0	1	0	0	0	0	0	0	0	0	2	1	0	0	0	0	0	0	1	0	0	0	0	0	0	0	0	0	1	0	0	0	0	0	0	0	0	0	0	0	0	0	0	0	0	0	0	4	0
1918-02-24	0	0	0	0	0	0	0	0	0	0	3	1	0	0	0	1	0	0	0	0	0	0	0	0	1	0	0	0	0	0	0	0	0	0	0	0	0	0	0	1	0	0	0	0	0	0	0	4	0
1918-02-25	0	0	0	0	0	0	0	0	0	0	1	1	0	0	0	0	0	0	0	0	0	0	0	0	0	0	0	2	0	0	0	0	0	0	0	0	0	0	0	0	0	1	0	0	1	0	0	0	2
1918-02-26	0	0	0	0	0	0	0	0	0	0	1	0	0	0	0	0	0	0	0	0	0	0	0	0	0	0	0	0	0	0	0	0	0	0	0	0	0	0	0	0	0	0	0	0	0	0	0	2	0
1918-02-27	0	0	0	0	0	0	0	0	0	0	2	0	1	0	0	1	0	0	0	1	0	0	0	0	0	0	0	0	0	0	0	0	0	0	0	0	0	0	0	1	0	0	0	0	0	0	0	1	2
1918-02-28	0	1	0	0	0	0	1	0	0	0	3	1	0	0	0	0	0	0	0	0	1	0	0	2	0	0	0	0	0	0	0	0	0	0	0	0	0	0	0	1	1	0	0	0	0	0	0	4	0
1918-03-01	1	0	0	0	1	0	0	0	0	1	0	0	0	0	0	1	0	0	0	0	0	0	0	0	0	0	1	0	0	0	0	0	0	0	0	0	0	0	0	0	0	0	0	0	0	0	0	3	1
1918-03-02	1	0	0	0	0	0	0	0	0	0	0	0	0	1	0	0	0	0	0	0	0	0	0	0	0	0	0	0	0	0	0	0	0	0	1	2	0	1	1	0	0	0	0	0	0	0	0	2	3
1918-03-03	0	0	0	0	0	0	0	0	0	0	0	0	0	1	1	0	0	0	0	0	0	0	0	1	0	0	0	0	0	0	0	0	0	0	0	1	0	0	1	0	0	0	0	0	0	0	1	0	1
1918-03-04	0	0	0	0	1	0	1	0	0	1	0	1	0	0	0	0	0	0	1	0	0	0	0	0	0	0	0	0	0	0	0	0	1	0	1	1	0	0	0	0	0	1	0	0	0	0	0	6	2
1918-03-05	2	0	0	0	1	0	1	0	0	0	2	1	0	0	0	0	1	0	0	0	0	0	0	1	0	0	0	0	0	0	0	0	0	0	0	0	0	0	1	0	0	0	0	0	0	0	0	5	1
1918-03-06	0	0	0	0	1	0	0	0	0	0	1	1	0	0	0	1	0	0	0	1	0	0	0	0	0	0	0	0	0	0	0	0	0	0	0	0	0	0	0	0	0	0	0	0	0	0	0	4	1
1918-03-07	0	2	0	0	0	0	0	1	0	0	1	0	0	0	0	0	0	0	1	0	0	0	0	2	0	0	0	0	0	0	0	0	0	0	0	0	0	0	1	1	0	0	0	0	0	0	0	5	0
1918-03-08	0	0	0	0	0	0	0	0	0	0	2	0	1	0	0	0	0	0	0	0	1	0	0	0	0	0	1	0	0	0	0	0	0	0	0	1	0	0	0	0	0	0	0	0	0	0	0	3	0
1918-03-09	0	0	0	0	0	0	0	0	0	0	1	0	1	0	0	0	0	0	0	0	0	0	0	0	0	0	0	0	0	0	0	0	0	0	0	1	0	0	2	0	0	0	0	0	0	0	0	4	0
1918-03-10	0	0	0	0	0	0	0	0	0	0	1	0	0	0	0	0	1	0	0	0	0	0	0	0	0	0	0	0	0	0	0	0	0	0	0	1	0	0	0	0	0	0	0	0	1	0	0	4	1
1918-03-11	0	0	0	0	0	0	0	0	0	0	0	0	0	0	1	0	0	0	0	0	0	0	0	0	0	0	0	0	0	0	0	1	0	0	0	0	0	0	0	0	0	0	0	0	0	0	0	3	0
1918-03-12	0	0	0	0	0	0	0	0	0	0	1	0	0	0	0	1	0	0	0	0	0	0	0	0	0	0	0	0	0	0	0	0	0	0	0	0	0	0	0	0	0	1	0	0	0	0	0	7	2
1918-03-13	1	0	0	0	0	0	0	0	0	0	1	0	0	0	0	0	0	0	0	0	1	0	1	0	1	0	0	0	1	0	0	0	0	0	0	2	0	0	1	0	0	0	0	0	0	0	0	3	2
1918-03-14	0	1	0	0	0	0	0	0	1	0	2	1	0	0	0	0	0	0	0	0	0	0	1	0	0	0	0	0	0	0	0	0	0	0	0	0	1	0	0	0	0	0	0	0	0	0	0	1	0
1918-03-15	0	0	0	0	0	0	0	0	0	0	0	2	0	0	0	0	0	0	0	0	0	0	0	0	0	1	0	0	0	0	0	0	0	0	0	0	1	0	1	1	0	0	0	0	0	0	0	4	0
1918-03-16	0	0	0	0	0	0	0	0	0	0	0	0	0	1	0	0	0	0	0	0	0	0	0	0	0	0	0	0	0	0	0	0	0	0	0	0	0	0	0	0	0	0	0	0	1	0	0	2	0
1918-03-17	0	0	0	0	0	0	0	1	0	0	2	0	1	0	0	1	0	0	0	0	0	0	0	0	0	0	0	0	0	0	0	0	0	0	0	0	0	1	0	0	0	0	0	0	0	0	0	7	0
1918-03-18	0	0	0	0	0	0	0	0	0	0	1	0	0	0	0	0	0	0	0	0	0	0	0	0	0	1	1	0	0	0	0	0	0	0	0	0	0	0	1	0	0	0	0	0	2	0	0	3	0
1918-03-19	0	1	0	0	1	0	1	1	0	0	0	0	0	0	0	0	0	0	1	0	0	0	0	0	1	1	0	0	0	0	0	0	0	0	0	0	1	0	1	0	0	0	0	0	0	0	0	6	0
1918-03-20	0	0	0	0	0	0	0	1	0	0	1	0	0	0	0	1	0	0	0	0	0	0	0	2	1	1	0	0	0	0	0	0	0	0	0	0	0	1	1	0	0	0	0	0	0	0	0	6	0
1918-03-21	0	0	0	0	0	0	0	0	0	0	0	0	0	0	0	0	0	1	1	0	0	0	0	0	1	0	0	0	0	0	0	0	0	0	0	0	0	0	1	0	0	0	0	0	0	0	0	9	0
1918-03-22	0	0	0	0	0	0	0	0	1	0	0	0	1	1	0	0	0	0	0	0	0	0	0	0	0	0	0	0	0	0	0	0	0	0	0	0	0	0	1	0	0	0	0	0	0	0	0	4	0
1918-03-23	0	1	0	0	0	0	0	0	1	0	0	1	0	0	0	0	1	0	0	0	0	0	0	0	0	0	0	0	0	0	1	0	0	0	0	0	0	0	0	0	0	0	0	0	0	0	0	12	0
1918-03-24	0	1	0	0	0	0	0	0	0	0	1	1	0	1	0	0	0	0	0	0	0	0	0	0	0	3	1	0	0	0	0	0	1	0	1	0	0	1	0	0	0	0	0	0	0	0	0	5	1
1918-03-25	0	0	0	0	0	0	0	0	0	0	2	0	0	0	0	0	0	0	0	0	0	0	0	0	0	1	1	0	0	0	0	0	0	0	0	0	0	0	0	0	0	0	0	0	0	1	0	6	1
1918-03-26	0	0	1	1	0	0	0	0	0	0	0	0	0	0	0	0	0	0	0	0	1	0	1	1	0	0	1	0	0	0	0	0	1	0	0	1	0	1	1	0	0	0	0	0	0	0	0	9	0
1918-03-27	0	0	1	0	0	0	0	0	0	0	1	2	0	0	0	0	1	0	0	0	1	0	0	0	0	0	0	1	0	0	0	0	0	0	2	0	0	0	0	0	0	1	0	0	0	0	0	9	2
1918-03-28	0	0	0	0	0	0	0	0	0	0	2	1	0	0	0	0	0	0	1	0	0	0	0	0	0	0	0	0	0	1	0	0	0	0	0	0	0	0	0	0	0	0	0	0	0	0	0	6	0
1918-03-29	0	0	0	1	0	0	0	0	0	0	4	0	0	0	0	0	0	0	0	0	0	0	0	0	1	0	0	0	0	0	0	0	0	1	0	0	0	2	0	0	0	0	0	0	0	0	0	12	1
1918-03-30	0	0	0	0	0	0	0	1	0	0	2	0	0	0	0	1	0	0	0	1	0	0	0	1	1	0	0	0	0	0	0	0	0	0	1	0	0	0	1	0	1	0	0	1	0	0	0	9	1
1918-03-31	0	0	0	0	0	0	1	0	0	0	1	0	0	0	0	0	0	0	0	0	0	0	0	0	0	0	0	0	2	0	0	0	0	0	1	1	0	0	0	0	0	0	0	0	0	0	0	8	1
1918-04-01	0	0	1	0	1	0	0	0	0	0	2	0	0	0	0	0	0	0	0	1	0	0	0	0	0	0	0	0	1	0	0	0	0	0	0	0	0	0	0	0	0	0	0	0	0	0	0	5	0
1918-04-02	0	0	0	0	0	0	0	0	1	0	2	0	0	0	0	0	0	0	0	1	0	0	0	0	0	1	0	0	0	0	1	0	0	0	0	0	0	0	0	0	0	0	0	0	0	0	0	8	0
1918-04-03	0	0	0	0	2	0	0	0	0	0	2	2	0	0	0	1	0	0	0	0	0	0	0	0	0	0	0	0	0	0	0	0	0	0	0	0	0	0	0	0	0	1	0	0	0	0	0	3	0
1918-04-04	2	1	0	1	0	0	0	0	0	0	2	0	0	0	0	0	0	0	0	0	0	0	0	0	0	0	0	0	0	0	0	0	0	0	0	1	0	0	0	0	0	0	0	0	0	0	0	5	0
1918-04-05	0	0	0	0	0	0	1	0	0	0	2	0	0	0	0	0	0	0	0	0	0	0	0	1	1	0	1	0	0	0	0	0	0	0	1	0	0	0	0	0	0	0	0	0	0	0	0	8	0
1918-04-06	0	0	0	0	1	0	0	0	0	0	1	0	0	2	0	0	0	0	0	0	0	0	0	0	0	0	0	0	0	0	0	0	0	0	1	0	0	0	0	0	0	0	0	0	0	1	0	6	0
1918-04-07	0	0	0	0	0	0	0	0	0	1	2	0	0	1	0	0	0	0	0	0	0	0	0	1	0	0	0	0	0	0	0	0	0	0	0	0	0	0	0	0	0	0	0	0	0	0	0	4	1
1918-04-08	0	0	0	0	0	0	0	0	0	1	3	0	1	1	0	0	0	0	0	0	1	0	0	0	0	0	0	0	0	0	0	0	0	0	1	0	0	0	0	0	0	0	0	0	0	0	0	2	0
1918-04-09	0	0	0	0	0	0	0	0	0	0	2	0	0	0	0	0	0	0	0	0	0	0	0	0	0	0	1	1	0	0	0	0	0	0	0	0	0	0	1	0	0	0	0	1	0	0	0	2	0
1918-04-10	0	0	0	0	0	1	0	0	0	1	0	0	0	0	0	0	0	0	0	1	0	0	0	0	0	0	1	0	1	0	0	0	0	0	0	0	0	0	0	0	0	0	0	0	0	0	0	6	1
1918-04-11	0	0	0	0	0	0	0	0	0	2	1	0	0	0	0	0	0	0	0	0	0	0	0	0	0	1	0	0	0	0	1	0	0	0	0	0	1	0	0	0	0	0	0	0	0	0	0	3	0
1918-04-12	0	0	0	0	0	0	0	0	0	0	1	0	0	1	0	0	1	0	0	0	0	0	0	0	0	0	1	0	0	0	0	0	0	1	1	0	0	0	0	0	0	0	1	0	0	0	0	2	2
1918-04-13	0	0	0	1	0	1	0	0	0	0	1	0	0	0	0	0	0	0	0	0	0	0	0	0	0	0	0	1	0	0	0	0	0	0	0	0	0	0	1	0	0	1	0	0	0	0	0	5	1
1918-04-14	0	0	0	0	0	0	0	0	0	0	1	0	0	0	0	0	1	0	0	0	0	0	0	0	0	0	0	0	0	0	0	0	0	0	0	0	0	0	1	0	0	0	0	0	0	0	0	3	4
1918-04-15	1	0	0	1	1	0	0	0	0	0	0	1	0	0	0	0	0	0	0	0	0	0	0	1	0	0	0	0	0	0	0	0	0	0	0	1	1	0	0	0	0	0	0	0	0	0	0	2	0
1918-04-16	0	1	0	0	0	0	0	0	1	1	1	0	0	0	0	0	0	1	0	0	0	0	0	0	0	0	2	0	0	0	0	0	0	0	1	0	0	0	1	0	0	0	0	0	0	0	0	5	1
1918-04-17	0	0	0	0	0	0	0	0	0	2	1	0	1	0	0	1	0	0	0	0	0	0	0	0	0	0	0	0	0	0	0	0	0	0	0	0	0	0	1	0	1	0	0	0	0	0	0	3	1
1918-04-18	0	0	0	0	0	0	0	0	0	1	0	0	0	0	0	0	0	0	0	0	0	0	0	0	0	0	1	0	0	0	0	0	0	0	1	0	0	0	0	0	0	0	0	0	0	0	0	0	1
1918-04-19	1	0	0	0	0	0	0	0	0	0	0	1	0	0	0	1	1	0	0	0	0	0	0	0	0	0	0	0	0	0	0	0	0	0	0	0	0	0	0	0	0	0	0	0	0	0	0	6	0
1918-04-20	0	0	0	0	0	0	0	0	0	1	1	0	0	1	0	0	0	0	0	0	0	0	0	0	0	0	0	0	0	0	0	0	0	0	1	0	0	0	0	0	0	0	0	0	0	0	0	1	0
1918-04-21	0	1	0	0	0	0	0	0	0	2	1	0	0	0	0	1	0	0	0	0	0	0	0	0	0	0	0	0	0	0	0	0	0	0	1	0	0	0	0	0	0	0	0	0	0	1	0	6	1
1918-04-22	0	0	0	0	0	0	0	0	0	0	0	0	0	0	0	0	0	0	0	0	0	0	0	1	0	0	0	0	0	0	0	0	0	0	0	0	0	0	0	1	0	0	0	0	0	0	0	6	0
1918-04-23	0	0	1	0	0	0	0	0	0	1	1	0	0	0	0	0	0	0	0	0	0	0	1	0	0	1	0	0	0	0	0	0	0	0	0	0	0	0	0	0	1	1	0	0	0	0	0	1	1
1918-04-24	0	0	0	0	1	0	0	0	0	0	0	0	0	0	0	0	0	0	0	0	0	0	0	0	0	0	0	0	0	0	0	0	0	0	0	0	0	0	1	0	1	0	0	0	0	0	0	0	1
1918-04-25	0	0	0	0	0	0	0	0	0	0	3	0	0	1	1	0	0	0	0	0	0	0	0	0	0	0	0	0	0	0	0	0	0	0	0	1	0	0	1	0	0	0	1	0	0	0	0	1	1
1918-04-26	0	0	0	0	0	0	0	0	0	1	1	0	0	1	0	0	0	0	0	0	0	0	0	1	0	0	0	1	0	0	0	1	0	0	0	0	0	0	0	0	0	0	0	0	0	0	0	3	2
1918-04-27	0	0	0	0	0	0	0	0	0	1	0	0	0	0	1	0	1	0	0	0	0	0	0	1	0	0	0	0	0	0	0	1	0	0	0	0	0	0	0	0	0	0	0	0	0	0	0	3	1
1918-04-28	0	0	0	0	0	0	0	0	0	0	1	1	0	0	0	0	0	0	0	0	0	0	0	0	0	0	0	0	0	0	0	0	0	0	0	0	0	0	0	0	1	0	0	0	0	0	0	2	1
1918-04-29	0	0	0	0	0	1	0	0	0	0	2	0	0	0	0	0	0	0	0	0	0	0	1	0	0	0	0	0	0	1	0	0	0	0	0	0	0	0	0	0	1	0	0	0	0	1	0	1	1
1918-04-30	0	0	0	0	0	0	0	0	0	1	1	0	0	0	0	0	1	0	0	0	0	0	0	0	0	0	0	0	0	0	0	0	0	0	2	0	0	1	0	0	0	0	0	0	0	0	0	1	1
1918-05-01	0	0	0	0	0	1	1	0	0	0	1	0	0	1	0	0	0	0	0	0	0	0	0	1	0	1	0	0	0	0	0	0	0	0	0	0	0	0	0	0	0	0	0	0	0	0	0	4	1
1918-05-02	1	0	0	0	0	0	1	1	0	0	0	0	0	0	0	0	0	0	0	0	0	0	1	0	1	1	0	0	0	0	0	0	0	0	0	0	1	0	2	0	0	0	0	0	0	0	0	3	1
1918-05-03	0	0	0	0	0	0	0	0	0	0	1	0	0	0	0	0	0	0	0	0	0	0	0	0	0	0	0	0	0	0	0	0	0	0	0	1	0	0	0	0	0	0	0	0	0	0	0	3	1
1918-05-04	0	0	0	0	0	0	0	0	0	0	0	0	0	0	0	0	0	0	0	0	0	0	0	1	0	0	0	0	0	0	0	0	0	0	1	0	0	0	1	0	0	0	0	0	0	1	0	1	0
1918-05-05	0	0	0	0	1	0	0	0	0	0	1	1	0	0	0	1	0	0	0	0	1	0	0	0	0	0	0	0	0	0	0	0	0	0	0	1	0	0	1	0	0	0	0	0	0	0	0	2	0
1918-05-06	0	0	0	0	0	0	0	0	0	0	0	1	0	0	0	0	0	0	0	0	0	0	0	1	0	0	0	0	0	0	0	0	0	0	1	0	0	0	2	0	0	0	0	0	0	0	0	1	0
1918-05-07	1	0	1	0	0	0	1	0	0	0	2	0	0	1	0	0	0	0	0	0	0	0	0	1	0	0	0	0	0	0	0	0	0	0	0	0	0	0	1	0	0	0	0	0	0	0	1	1	2
1918-05-08	0	0	0	0	0	0	0	0	0	0	0	0	1	0	0	0	0	0	0	0	0	0	0	0	0	0	0	0	0	0	0	0	0	0	0	0	0	0	0	0	0	0	0	0	0	0	0	4	2
1918-05-09	0	0	1	0	0	0	0	0	0	0	2	0	0	0	0	0	0	0	0	0	0	0	0	0	0	1	0	0	0	0	0	0	0	0	0	0	0	0	0	1	0	1	0	0	0	0	1	0	1
1918-05-10	0	0	0	0	0	0	0	0	0	0	0	0	0	0	0	0	0	0	0	0	0	0	0	0	0	0	1	0	0	0	0	0	0	0	1	0	0	0	1	0	0	0	0	0	0	0	0	3	0
1918-05-11	0	0	0	0	0	0	0	0	0	0	2	0	0	0	0	0	0	0	0	0	0	0	0	0	0	0	0	0	0	0	0	0	0	0	1	0	0	0	1	0	0	0	0	0	0	0	0	3	0
1918-05-12	0	0	0	0	0	0	0	1	1	1	1	0	0	0	0	0	0	0	0	0	0	0	0	0	0	0	0	0	0	0	0	0	0	0	0	0	0	0	1	0	0	0	0	1	0	0	0	1	0
1918-05-13	0	0	0	0	0	0	0	0	0	0	0	0	0	0	0	0	0	0	0	0	0	0	0	0	0	0	0	0	0	0	0	0	0	0	0	0	1	0	0	0	0	0	0	0	0	0	0	2	1
1918-05-14	0	0	0	0	1	0	0	0	0	1	1	0	0	0	0	0	0	0	0	0	0	0	0	0	0	0	0	0	0	0	0	0	0	0	0	0	0	0	2	0	0	0	0	0	0	0	0	3	2
1918-05-15	1	0	0	0	0	0	0	0	1	0	0	0	0	0	0	0	0	0	0	0	0	0	0	0	0	1	0	1	1	0	0	0	0	0	1	0	0	0	1	0	0	0	0	0	0	0	0	4	0
1918-05-16	0	0	0	0	0	0	0	0	0	0	2	0	0	0	0	0	0	0	0	0	0	0	0	0	0	0	0	0	0	0	0	0	0	0	0	0	0	0	0	0	0	0	0	0	0	0	0	1	0
1918-05-17	0	0	0	0	0	0	0	0	0	0	0	0	0	0	0	1	0	0	0	0	0	0	0	0	0	0	0	0	0	0	0	0	0	0	0	0	0	0	0	0	0	1	0	0	0	0	0	1	2
1918-05-18	1	0	0	0	0	0	0	1	0	0	1	1	0	0	0	0	0	0	0	0	0	0	0	0	0	0	0	1	0	0	0	1	0	0	0	1	0	0	0	0	0	0	0	0	0	0	0	2	0
1918-05-19	0	0	0	0	0	0	0	0	0	0	0	0	0	0	0	0	0	0	0	0	0	0	0	0	0	0	0	0	0	0	0	0	0	0	2	0	0	0	0	0	0	0	0	0	0	0	0	2	0
1918-05-20	0	0	0	0	0	0	0	0	0	0	1	0	0	0	0	0	0	0	0	0	0	0	0	0	0	0	0	1	0	0	0	0	0	0	0	0	0	0	0	0	0	0	0	0	0	0	0	0	0
1918-05-21	0	0	0	0	0	0	0	0	0	0	0	0	0	0	0	0	0	0	0	0	0	0	0	0	0	0	0	1	0	0	0	0	0	0	0	0	0	0	0	0	0	0	0	0	0	0	0	0	1
1918-05-22	0	0	1	0	0	0	0	0	0	0	0	0	0	0	0	0	0	0	0	0	0	0	0	0	0	1	0	0	0	0	0	0	0	0	1	0	0	0	0	0	1	0	0	0	0	0	0	2	0
1918-05-23	0	0	0	0	0	0	0	0	0	0	1	0	0	0	0	0	0	0	0	0	0	0	0	0	0	0	0	0	0	0	0	0	0	0	0	0	0	0	0	0	0	0	0	0	0	0	0	2	0
1918-05-24	1	0	0	0	0	0	0	0	0	0	0	0	0	0	0	0	0	0	0	0	0	0	0	1	0	0	0	0	0	0	0	0	0	0	0	0	0	0	0	0	0	0	0	0	0	0	0	1	1
1918-05-25	0	0	0	0	0	0	0	0	0	0	1	0	1	0	0	0	0	0	0	0	0	0	0	1	0	0	0	0	0	0	0	0	0	0	0	0	0	0	0	0	0	0	0	0	0	0	0	2	0
1918-05-26	0	0	0	0	0	0	0	0	0	0	0	0	0	0	0	1	0	0	0	0	0	0	0	0	0	0	0	0	0	0	0	0	0	0	0	0	0	0	1	0	0	0	0	0	0	0	0	1	0
1918-05-27	0	0	0	0	0	0	0	0	0	0	0	1	0	0	0	0	0	0	0	0	0	0	0	0	0	0	0	0	0	0	0	0	0	0	0	0	0	0	1	0	0	1	0	0	0	0	0	0	1
1918-05-28	0	0	0	0	0	0	0	0	0	0	0	0	0	0	0	0	0	0	0	0	0	0	0	0	0	0	0	0	0	0	0	0	0	0	0	0	0	0	0	0	0	0	0	0	0	0	0	3	0
1918-05-29	0	0	0	0	0	0	0	0	0	0	1	0	0	0	0	0	0	0	0	0	0	0	0	1	0	0	0	0	0	0	0	0	0	0	0	0	0	0	0	0	0	0	0	0	0	0	0	3	1
1918-05-30	0	0	0	0	0	0	0	0	0	0	0	0	0	0	0	0	0	0	0	0	0	0	0	0	0	0	0	0	0	0	0	0	0	0	0	0	0	0	0	1	0	0	0	0	0	1	0	1	0
1918-05-31	0	0	0	0	0	0	0	0	0	0	1	0	0	0	0	0	0	0	0	0	0	0	0	0	0	0	0	0	0	0	0	0	0	0	0	0	0	0	0	0	1	0	0	0	0	0	0	1	0
1918-06-01	0	0	0	0	0	0	0	0	0	0	1	0	0	0	0	0	0	0	0	0	0	0	0	0	0	0	0	0	0	0	0	0	0	0	0	0	0	0	0	0	1	0	0	0	0	0	0	0	0
1918-06-02	0	0	0	0	0	0	0	0	0	0	0	0	0	0	0	1	0	0	0	0	0	0	0	0	0	0	0	0	0	0	0	0	0	0	0	0	0	0	0	0	0	0	0	0	0	0	0	2	1
1918-06-03	0	0	0	0	0	0	0	0	0	1	0	0	0	0	0	0	0	0	0	0	0	0	0	0	0	0	1	0	0	1	0	0	0	0	0	0	0	0	0	0	0	0	0	0	0	0	0	0	0
1918-06-04	0	0	0	0	0	0	0	0	0	0	0	0	0	0	0	0	0	0	0	0	0	0	0	0	0	0	0	0	0	0	0	0	0	0	0	0	0	0	0	0	0	0	0	0	0	0	0	0	0
1918-06-05	0	0	0	0	0	0	0	0	0	0	0	0	0	0	0	0	0	0	0	0	0	0	0	0	0	0	0	0	0	0	0	0	0	0	0	0	0	0	0	0	0	0	0	0	0	0	0	3	0
1918-06-06	0	0	0	0	0	0	0	0	0	0	0	0	0	0	0	0	0	0	0	0	0	0	0	0	0	0	0	0	0	0	0	0	0	0	0	0	0	0	0	0	0	0	0	0	0	0	0	1	0
1918-06-07	0	1	0	0	0	0	0	0	0	0	0	0	0	0	0	0	0	0	0	0	0	0	0	0	0	0	0	0	0	0	0	0	0	0	0	0	0	0	0	0	0	0	0	0	0	0	0	0	0
1918-06-08	1	0	0	0	0	0	0	0	0	0	0	0	0	0	0	1	0	0	0	0	0	0	0	0	0	0	0	0	0	0	0	0	0	0	0	0	0	0	0	0	0	0	0	0	0	1	0	0	0
1918-06-09	0	0	0	0	0	0	0	0	0	0	0	0	0	0	0	0	0	0	0	0	0	0	0	0	0	0	0	0	0	0	0	0	0	0	0	0	0	0	0	0	0	0	0	0	0	0	0	1	0
1918-06-10	0	0	0	0	0	0	0	0	0	0	0	0	0	0	0	0	0	0	0	0	0	0	0	0	0	0	0	0	0	0	1	0	0	0	0	0	0	0	0	0	0	0	0	0	0	0	0	0	0
1918-06-11	0	0	0	0	0	0	0	0	0	0	0	0	0	0	0	0	0	0	0	0	0	0	0	1	0	0	0	0	0	0	1	0	0	0	0	0	0	0	0	0	0	0	0	0	0	0	0	0	0
1918-06-12	0	0	0	0	0	0	0	0	0	0	0	0	0	0	0	0	0	0	0	0	0	0	0	0	0	0	0	0	0	0	0	0	0	0	0	0	1	0	0	0	0	0	0	0	0	0	0	2	0
1918-06-13	0	0	0	1	0	0	0	0	0	0	0	0	0	0	0	0	0	0	1	0	0	0	0	0	0	0	0	0	0	0	0	0	0	0	0	0	0	0	0	0	0	0	0	0	0	0	0	0	0
1918-06-14	0	0	0	0	0	0	0	0	0	0	0	0	0	0	0	0	0	0	0	0	0	0	0	0	0	0	0	0	0	0	0	0	0	0	0	0	0	0	0	0	0	0	0	0	0	0	0	0	0
1918-06-15	0	0	0	0	1	0	0	0	0	0	0	0	0	0	0	0	0	0	0	0	0	0	0	0	0	0	0	0	0	0	0	0	0	0	0	0	0	0	0	0	0	0	0	0	0	0	0	1	1
1918-06-16	0	0	0	0	0	0	0	0	0	0	0	0	0	0	0	0	0	0	0	0	0	0	0	0	0	0	0	0	0	0	0	0	0	0	0	0	0	0	0	0	0	0	0	0	0	0	0	1	0
1918-06-17	0	0	0	0	0	0	0	0	0	0	0	0	0	0	0	0	0	0	0	0	0	0	0	0	0	0	0	0	0	0	0	0	0	0	0	0	0	0	0	0	0	0	0	0	0	1	0	0	0
1918-06-18	0	0	0	0	0	0	0	0	0	0	0	0	0	0	0	0	0	0	0	0	0	0	0	0	0	0	0	0	0	0	0	0	0	0	0	0	0	0	0	0	0	0	0	0	0	0	0	1	0
1918-06-19	0	0	0	0	0	0	0	0	0	0	0	0	0	0	1	0	0	0	0	0	0	0	0	0	0	0	0	0	0	0	0	0	0	0	0	0	0	0	0	0	0	0	0	0	0	0	1	3	0
1918-06-20	0	0	0	0	0	0	0	0	0	0	1	0	0	0	0	0	0	0	0	0	0	0	0	0	0	0	0	0	0	0	0	0	0	0	0	0	0	0	0	0	0	0	0	0	0	0	0	1	0
1918-06-21	0	0	0	0	0	0	0	0	0	0	0	0	0	0	0	0	0	0	0	0	0	0	0	0	0	0	0	0	0	0	0	0	0	0	0	0	0	0	0	0	0	0	0	0	0	0	0	1	0
1918-06-22	0	0	0	0	0	0	0	0	0	0	1	0	0	0	0	0	0	0	0	0	0	0	0	0	0	0	0	0	0	0	0	0	0	0	0	0	0	0	0	0	0	0	0	0	0	0	0	2	0
1918-06-23	0	0	0	0	0	0	0	0	0	0	0	0	0	0	0	0	0	0	0	0	0	0	0	0	0	0	0	0	0	0	0	0	0	0	0	0	0	0	0	0	0	0	0	0	0	0	0	0	0
1918-06-24	0	0	0	1	0	0	0	0	0	0	0	0	0	0	0	0	0	0	0	0	0	0	0	0	0	0	0	0	0	0	0	0	0	0	0	0	0	0	0	0	0	0	0	0	0	0	0	0	0
1918-06-25	0	0	0	0	0	0	0	0	0	0	0	0	0	0	0	0	0	0	0	0	0	0	0	0	0	0	0	0	0	0	0	0	0	0	0	0	0	0	0	0	0	0	0	0	0	0	0	1	0
1918-06-26	0	0	0	0	0	0	0	0	0	0	0	0	0	0	0	0	0	0	0	0	0	0	0	0	0	0	0	0	0	0	0	0	0	0	0	0	0	0	0	0	0	0	0	0	0	0	0	1	0
1918-06-27	0	0	0	0	0	0	0	0	0	0	0	0	0	0	0	0	0	0	0	0	0	0	0	0	0	0	0	0	0	0	0	0	0	0	0	0	0	0	1	0	0	0	0	0	0	0	0	0	0
1918-06-28	0	0	0	0	0	0	0	0	0	0	0	0	0	0	0	0	0	0	0	0	0	0	0	0	0	0	0	0	0	0	0	0	0	0	0	0	0	0	0	0	0	0	0	0	0	0	0	2	0
1918-06-29	0	0	0	0	0	0	0	0	0	0	0	0	0	0	0	0	0	0	0	0	0	0	0	0	0	0	0	0	0	0	0	0	0	0	0	0	0	0	0	0	0	0	0	0	0	0	0	0	0
1918-06-30	0	0	0	0	0	0	0	0	0	0	0	0	0	0	0	0	0	0	0	0	0	0	0	0	0	0	0	0	0	0	0	0	0	0	0	0	0	0	0	0	0	0	0	0	0	0	0	1	0
1918-07-01	0	0	0	0	0	0	0	0	0	0	0	0	0	0	0	0	0	0	0	0	0	0	0	0	0	0	0	0	0	0	0	0	0	0	0	0	0	0	0	0	0	0	0	0	0	0	0	0	0
1918-07-02	0	0	0	1	0	0	0	0	0	0	0	0	0	0	0	0	0	0	0	0	0	0	0	0	0	0	0	0	0	0	0	0	0	0	0	0	0	0	0	0	0	0	0	0	0	0	0	2	1
1918-07-03	0	0	0	0	0	0	0	0	0	0	1	0	0	0	0	0	0	0	0	0	0	0	0	0	0	0	0	0	0	0	0	0	0	0	0	0	0	0	0	0	0	0	0	0	0	0	0	1	0
1918-07-04	0	0	0	0	0	0	0	0	0	0	0	0	0	0	0	0	0	0	0	0	0	0	0	0	0	0	0	0	0	0	0	0	0	0	0	0	0	0	0	0	0	0	0	0	0	0	0	0	0
1918-07-05	0	0	0	0	0	0	0	0	0	0	0	0	0	0	0	0	0	0	0	0	0	0	0	0	0	0	0	0	0	0	0	0	0	0	0	0	0	0	0	0	0	0	0	0	0	0	0	1	0
1918-07-06	0	0	0	0	0	0	0	0	1	0	0	0	0	0	0	0	0	0	0	0	0	0	0	0	0	0	0	0	0	0	0	0	0	0	0	0	0	0	0	0	0	0	0	0	0	0	0	0	0
1918-07-07	0	0	0	0	0	0	0	0	0	0	0	0	0	0	0	0	0	0	0	0	0	0	0	0	0	0	0	0	0	0	0	0	0	0	0	0	0	0	0	0	0	0	0	1	0	0	0	0	1
1918-07-08	1	0	0	0	0	0	0	0	0	0	0	0	0	0	0	0	0	0	0	0	0	0	0	0	0	0	0	0	0	0	0	0	0	0	0	0	0	0	1	0	0	0	0	0	0	0	0	1	0
1918-07-09	0	0	0	0	0	0	0	0	0	0	0	0	0	0	0	0	0	0	0	0	0	0	0	0	0	0	0	0	0	0	0	0	0	0	0	0	0	0	0	0	1	0	0	0	0	0	0	1	1
1918-07-10	0	0	0	0	0	0	0	1	0	0	0	0	0	0	0	0	0	0	0	0	0	0	0	0	0	0	0	0	0	0	0	0	0	0	0	0	0	0	0	0	0	0	0	0	0	0	0	0	0
1918-07-11	1	0	0	0	0	0	0	0	0	0	0	0	0	0	0	0	0	0	0	0	0	0	0	0	0	0	0	0	0	0	0	0	0	0	0	0	0	0	0	0	0	0	0	0	0	0	0	0	0
1918-07-12	0	0	0	0	0	0	0	0	0	0	1	0	0	0	0	0	0	0	0	0	0	0	0	0	0	0	0	0	0	0	0	0	0	0	0	0	0	0	0	0	0	0	0	0	0	0	0	0	0
1918-07-13	0	0	0	0	0	0	0	0	0	0	0	0	0	0	0	0	0	0	0	0	0	0	0	0	0	0	0	0	0	0	0	0	0	0	0	0	0	0	0	0	0	0	0	0	0	0	0	0	0
1918-07-14	0	0	0	0	0	0	0	0	0	0	0	0	0	0	0	0	0	0	0	0	0	0	0	0	0	0	0	0	0	0	0	0	0	0	0	0	0	0	0	0	0	0	0	0	0	0	0	0	0
1918-07-15	0	0	0	1	0	0	0	0	0	0	0	0	0	0	0	0	0	0	0	0	0	0	0	0	0	0	0	0	0	0	0	0	0	0	0	0	0	0	0	0	0	0	0	0	0	0	0	0	0
1918-07-16	0	0	0	0	0	0	0	0	0	0	0	0	0	0	0	0	0	0	0	0	0	0	0	0	0	0	0	0	0	0	0	0	0	0	0	0	0	0	1	0	0	0	0	0	0	0	0	0	0
1918-07-17	0	0	0	0	0	0	0	0	0	0	1	0	0	1	0	0	0	0	0	0	0	0	0	0	0	0	0	0	0	0	0	0	0	0	0	0	0	0	0	0	0	0	0	0	0	0	0	1	0
1918-07-18	0	0	0	0	0	0	0	0	1	0	0	0	0	0	0	0	0	0	0	0	0	0	0	0	0	0	0	0	0	0	0	0	0	0	0	0	0	0	0	0	0	0	0	0	0	0	0	0	0
1918-07-19	0	0	0	0	0	0	0	0	0	0	0	0	0	0	0	0	0	0	0	0	0	0	0	0	0	1	0	0	0	0	0	0	0	0	0	0	0	0	1	0	0	0	0	0	0	0	0	1	0
1918-07-20	0	0	0	0	0	0	0	0	0	0	0	0	0	0	0	0	0	0	0	0	0	0	0	0	0	0	0	0	0	0	0	0	0	0	0	1	0	0	0	0	0	0	0	0	0	1	0	0	0
1918-07-21	0	0	0	0	0	0	0	0	0	0	0	0	0	0	0	0	0	0	0	0	0	0	0	0	0	0	0	0	0	0	0	0	0	1	0	0	0	0	1	0	0	0	0	0	0	0	0	0	0
1918-07-22	0	0	0	0	0	0	0	0	0	0	0	0	0	0	0	0	0	0	0	0	0	0	0	0	0	0	0	0	0	0	0	0	0	0	0	0	0	0	0	0	0	0	0	0	0	0	0	0	0
1918-07-23	0	0	0	0	0	0	0	0	0	0	0	0	0	0	0	0	0	0	0	0	0	1	0	0	0	0	0	0	0	0	0	0	0	0	0	0	0	0	0	0	0	0	0	0	0	0	0	0	0
1918-07-24	0	0	0	0	0	0	0	0	0	0	0	1	0	0	0	0	0	0	0	0	0	0	0	0	0	0	0	0	0	0	0	0	0	0	0	0	0	0	0	0	0	0	0	0	0	0	0	1	0
1918-07-25	0	0	0	0	0	0	0	0	0	0	0	0	0	0	0	0	0	0	0	0	0	0	0	0	0	0	0	0	0	0	0	0	0	0	0	0	0	0	1	0	0	0	0	0	0	0	0	1	0
1918-07-26	0	0	0	0	0	0	0	0	0	0	0	0	0	0	0	0	0	0	0	0	0	0	0	0	0	0	0	0	0	0	0	0	0	0	0	0	0	0	0	0	0	0	0	0	0	0	0	1	0
1918-07-27	0	0	0	0	0	0	0	0	0	0	0	0	0	0	0	0	0	0	0	0	0	0	0	0	0	0	0	0	0	0	0	0	0	0	0	0	0	0	0	0	0	0	0	0	0	0	0	0	0
1918-07-28	0	0	0	0	0	0	0	0	0	0	0	0	0	0	0	0	0	0	0	0	0	0	0	0	0	0	0	0	0	0	0	0	0	0	0	0	0	0	0	0	0	0	0	0	0	0	0	2	0
1918-07-29	0	0	0	0	0	0	0	0	0	0	0	0	0	0	0	0	0	0	0	0	0	0	0	0	0	0	0	0	0	0	0	0	0	0	0	0	0	0	0	0	0	0	0	0	0	0	0	1	0
1918-07-30	0	0	0	0	0	0	0	0	0	0	0	0	0	0	0	0	0	0	0	0	0	0	0	0	0	0	0	0	0	0	0	0	0	0	0	0	0	0	0	0	0	0	0	0	0	0	0	0	0
1918-07-31	0	0	0	0	0	0	0	0	0	0	0	0	0	0	0	0	0	0	0	0	0	0	0	0	0	0	0	0	0	0	1	0	0	0	0	0	0	0	0	0	0	0	0	0	0	0	0	0	1
1918-08-01	0	0	0	0	0	0	0	0	0	0	0	0	0	0	0	0	0	0	0	0	0	0	0	0	0	0	0	0	0	0	0	0	0	0	0	0	0	0	0	0	0	0	0	0	0	0	0	0	0
1918-08-02	0	0	0	0	0	0	0	0	0	0	1	0	0	0	0	0	0	0	0	0	0	0	0	0	0	0	0	0	0	0	0	0	0	0	0	0	0	0	0	0	0	0	0	0	0	0	0	0	0
1918-08-03	0	0	0	0	0	0	0	0	0	0	0	0	0	0	0	0	0	0	0	0	0	0	0	0	0	0	0	0	0	0	0	0	0	0	0	0	0	0	0	0	0	0	0	0	0	0	0	0	0
1918-08-04	0	0	0	0	0	0	0	0	0	0	0	0	0	0	0	0	0	0	0	0	0	0	0	0	0	0	0	0	0	0	0	0	0	0	1	0	0	0	0	0	0	0	0	0	0	0	0	1	0
1918-08-05	0	0	0	0	0	1	0	0	0	0	0	0	0	0	0	0	0	0	0	0	0	0	0	0	0	0	0	0	0	0	0	0	0	0	0	0	0	0	0	0	0	0	0	0	0	0	0	2	0
1918-08-06	0	0	0	0	1	0	0	0	0	0	0	0	0	0	0	0	0	0	0	0	0	0	0	0	0	0	0	0	1	0	0	0	0	0	0	0	0	0	0	0	0	0	0	0	0	0	0	1	0
1918-08-07	1	0	1	0	0	0	0	0	0	0	0	0	0	0	0	0	0	0	0	0	0	0	0	0	0	0	0	0	0	0	0	0	0	1	0	0	0	0	0	0	0	0	0	1	0	0	0	2	1
1918-08-08	0	0	0	0	0	0	0	0	0	0	0	0	0	0	0	0	0	0	1	0	0	0	0	1	0	0	0	0	0	0	0	0	0	0	0	0	0	0	0	0	0	0	0	0	0	0	0	0	0
1918-08-09	0	0	0	0	0	0	0	0	0	0	0	0	0	0	0	0	0	0	0	0	0	0	0	0	0	0	0	0	0	0	0	0	0	0	0	0	0	0	0	0	0	0	0	0	0	0	0	0	0
1918-08-10	0	0	0	0	0	0	0	0	0	0	0	0	0	0	0	0	0	0	0	0	0	0	0	0	0	0	0	0	0	0	0	0	0	0	0	0	0	1	0	0	0	0	0	0	0	0	0	0	0
1918-08-11	0	0	0	0	0	0	0	0	0	0	0	0	0	0	0	0	0	0	0	0	0	0	0	0	0	0	0	0	0	0	0	0	0	0	0	0	0	0	0	0	0	0	0	0	0	0	0	0	0
1918-08-12	0	0	1	0	0	0	0	0	0	0	0	0	0	0	0	0	0	0	0	0	0	0	0	0	0	0	0	0	0	0	0	0	0	0	0	0	0	0	1	0	0	0	0	0	0	0	0	0	0
1918-08-13	0	0	0	0	0	0	0	0	0	0	0	0	0	0	0	0	0	0	0	0	0	0	0	0	0	0	0	0	0	0	0	0	0	0	0	0	0	0	0	0	0	0	0	0	0	0	0	1	0
1918-08-14	0	0	0	0	0	0	0	0	0	0	0	0	0	0	0	0	0	0	0	0	0	0	0	0	0	0	0	0	0	0	0	0	0	0	0	0	0	0	0	0	0	0	0	0	0	0	0	1	0
1918-08-15	0	0	0	0	0	0	0	0	0	0	0	0	0	0	0	0	0	0	0	0	0	0	0	0	0	0	0	0	0	0	0	0	0	0	0	0	0	0	0	0	0	0	0	0	0	0	0	0	0
1918-08-16	0	0	0	0	0	0	0	0	0	0	0	0	0	0	0	0	0	0	0	0	0	0	0	0	0	0	0	0	0	0	0	0	0	0	0	0	0	0	0	0	0	0	0	0	0	0	0	0	0
1918-08-17	0	0	0	0	0	0	0	0	0	0	0	0	0	0	0	0	0	0	0	0	0	0	0	2	0	0	0	0	0	0	0	0	0	0	1	0	0	0	0	0	0	0	0	0	0	0	0	0	0
1918-08-18	0	0	0	0	0	0	0	0	0	0	0	0	0	0	0	0	0	0	0	1	0	0	0	0	0	0	0	0	0	0	0	0	0	0	0	0	0	0	0	0	0	0	0	0	0	0	0	0	0
1918-08-19	0	0	0	0	0	0	0	0	0	0	0	0	0	0	0	0	0	0	0	0	0	0	0	1	0	0	0	0	0	0	0	0	0	0	0	0	0	0	0	0	0	0	0	0	0	0	0	0	0
1918-08-20	0	0	2	0	0	0	0	0	0	0	0	0	0	0	0	0	0	0	0	0	0	1	0	1	0	0	0	0	0	0	0	0	0	0	0	0	0	0	0	0	0	0	0	0	0	0	0	0	0
1918-08-21	0	0	0	0	0	0	0	0	0	0	1	0	0	0	0	0	0	0	0	0	0	0	0	0	0	0	0	0	0	0	0	0	0	0	1	0	0	0	0	0	0	0	0	0	0	0	0	0	0
1918-08-22	0	0	0	0	0	0	0	0	0	0	0	0	0	0	0	0	0	0	0	0	1	0	0	0	0	0	0	0	0	0	0	0	0	0	0	0	0	0	0	0	0	0	0	0	0	0	0	1	0
1918-08-23	0	0	0	0	0	0	0	0	0	0	0	0	0	0	0	0	0	0	0	0	0	0	0	1	0	0	0	0	0	0	0	0	0	0	0	0	0	0	0	0	0	0	0	0	0	0	0	1	1
1918-08-24	0	0	1	0	0	0	0	0	0	0	1	0	0	0	0	0	0	0	0	0	0	0	0	0	0	0	0	0	0	0	0	0	0	0	0	0	0	0	0	0	0	0	0	0	0	0	0	0	0
1918-08-25	0	0	0	0	0	0	0	0	0	0	0	0	0	0	0	0	0	0	0	0	0	0	0	2	0	0	0	0	0	0	0	0	0	0	0	0	0	0	0	0	0	0	0	0	0	0	0	0	2
1918-08-26	0	0	1	0	0	0	0	0	0	0	0	0	0	0	0	0	0	0	0	0	0	0	0	1	0	0	0	0	0	0	0	0	0	0	0	0	0	0	0	0	0	0	0	0	0	0	0	0	0
1918-08-27	0	0	1	0	0	0	0	0	0	0	0	0	0	0	0	0	0	0	0	0	0	0	0	0	0	0	0	0	0	0	0	0	0	0	0	0	0	0	0	0	0	0	0	0	0	0	0	0	0
1918-08-28	0	0	1	0	0	0	0	0	0	0	0	0	0	0	0	0	0	0	0	0	0	0	0	1	0	0	0	0	0	0	0	0	0	0	0	0	0	0	1	0	0	0	0	0	0	0	0	0	0
1918-08-29	0	0	0	0	0	0	0	0	0	0	0	0	0	0	0	0	0	0	0	0	0	0	0	0	0	0	0	0	0	0	0	0	0	0	0	0	0	0	1	0	0	0	0	0	0	0	0	1	0
1918-08-30	0	0	1	0	0	0	0	0	0	0	0	0	0	0	0	0	0	0	0	0	0	0	0	0	0	0	0	0	0	0	0	0	0	0	0	0	0	0	0	0	0	0	0	0	0	0	0	0	0
1918-08-31	0	0	1	0	0	0	0	0	0	0	1	0	0	0	0	0	0	0	0	0	0	0	0	1	0	0	0	1	0	0	0	0	0	0	0	0	0	0	0	0	0	0	0	0	0	0	0	0	0
1918-09-01	0	0	0	0	0	0	0	0	0	0	0	0	0	0	0	0	0	0	0	0	0	0	0	0	0	0	0	0	0	0	0	0	0	0	0	0	0	0	0	0	0	0	0	0	0	0	0	0	0
1918-09-02	0	0	0	0	0	0	0	0	0	0	0	0	0	0	0	0	0	0	0	0	0	0	0	0	0	0	0	0	0	0	0	0	0	0	0	0	0	0	0	0	0	0	0	0	0	0	0	0	1
1918-09-03	0	0	0	0	0	0	0	0	0	0	0	0	0	0	0	0	0	0	0	0	0	0	0	0	0	0	0	0	0	0	0	0	0	0	0	0	0	0	0	0	0	0	0	0	0	0	0	1	0
1918-09-04	0	0	0	0	0	0	0	0	0	0	0	0	0	0	0	0	0	0	0	0	0	0	0	0	0	0	0	0	0	0	0	0	0	0	0	0	0	0	1	0	0	0	0	0	0	0	0	1	0
1918-09-05	0	0	0	0	0	0	0	0	0	0	0	0	0	0	0	0	0	0	0	0	0	0	0	0	0	0	0	0	0	0	0	0	0	0	0	0	0	0	0	0	0	0	0	0	0	0	0	0	0
1918-09-06	0	0	0	0	0	1	0	0	0	0	0	0	0	0	0	0	0	0	0	0	0	0	0	0	0	0	0	0	1	0	0	0	0	0	0	0	0	0	0	0	0	0	0	0	0	0	0	0	0
1918-09-07	0	0	0	0	0	0	0	0	0	0	0	0	0	0	0	0	0	0	1	0	0	0	0	0	0	0	0	0	0	0	0	0	0	0	0	0	0	0	0	0	0	0	0	0	0	0	0	2	0
1918-09-08	0	0	0	0	0	0	0	0	0	0	0	0	0	0	0	0	0	0	0	0	0	0	0	0	0	0	0	0	0	0	0	0	0	0	0	0	0	0	0	0	0	0	0	0	0	0	0	0	0
1918-09-09	0	0	0	0	0	0	0	0	0	0	0	0	0	0	0	0	0	0	0	0	0	0	0	0	0	0	0	0	0	0	0	0	0	0	0	0	0	0	0	0	0	0	0	0	0	0	0	1	0
1918-09-10	0	0	0	0	0	0	0	0	0	0	0	0	0	0	0	0	0	0	0	0	0	0	0	0	0	0	0	0	0	0	0	0	0	0	0	0	0	1	0	0	0	0	0	0	0	0	0	3	0
1918-09-11	0	0	0	0	0	0	0	0	0	1	1	0	0	0	0	0	0	0	0	0	0	0	0	1	0	0	0	0	0	0	0	0	0	0	0	0	0	0	0	0	0	0	0	0	0	0	0	0	0
1918-09-12	0	0	0	0	0	0	0	0	0	0	0	0	0	0	0	0	0	0	0	0	0	0	0	0	0	0	0	0	0	0	0	0	0	0	0	0	0	0	0	0	0	0	0	0	0	0	0	0	1
1918-09-13	0	0	0	0	0	0	0	0	0	0	0	0	0	0	0	0	0	0	0	0	0	0	0	0	0	0	0	0	1	0	0	0	0	0	0	0	0	0	0	0	0	0	0	0	0	0	0	2	0
1918-09-14	0	0	0	0	0	0	0	0	0	0	0	0	0	0	0	0	0	0	0	0	0	0	0	0	0	0	0	0	0	0	0	0	0	0	0	0	0	0	0	0	0	0	0	0	0	0	0	0	0
1918-09-15	0	0	0	0	0	0	0	0	0	0	0	0	0	0	0	0	0	0	0	0	0	0	0	0	0	0	0	0	0	0	0	0	0	0	1	0	0	0	0	0	0	0	0	0	0	0	0	1	1
1918-09-16	0	0	0	0	0	0	0	0	0	0	0	0	0	0	0	1	0	0	0	0	0	0	0	0	0	0	0	0	0	0	0	0	0	0	0	0	0	0	0	0	0	0	0	0	0	0	0	3	1
1918-09-17	0	0	0	0	0	0	0	1	0	0	0	1	0	0	0	0	0	0	0	0	0	0	0	0	0	0	0	0	0	0	0	0	0	0	0	0	0	0	0	0	0	1	0	0	0	0	0	0	0
1918-09-18	0	0	0	0	0	0	0	0	0	0	0	0	1	0	0	1	0	0	0	0	0	0	0	0	0	0	0	0	0	0	0	0	0	0	0	0	0	0	0	1	0	0	0	0	0	0	0	2	1
1918-09-19	0	0	0	0	0	0	0	0	0	0	0	0	0	0	0	1	0	0	0	0	0	0	0	0	0	0	0	0	0	0	0	0	0	0	1	0	0	0	0	0	0	0	0	0	0	0	0	1	0
1918-09-20	0	0	0	0	0	0	0	0	0	0	0	0	0	0	0	0	0	0	0	0	0	0	0	0	0	0	0	0	0	0	0	0	0	0	0	0	0	0	0	0	0	0	0	0	0	0	0	2	0
1918-09-21	0	0	0	1	0	0	0	0	0	0	0	0	0	0	0	0	0	0	0	0	0	0	0	0	0	0	0	0	0	0	0	0	0	0	1	0	0	0	0	0	0	0	0	0	0	0	0	0	0
1918-09-22	0	0	0	0	0	0	0	0	0	0	0	0	0	0	0	0	1	0	0	0	0	0	0	0	0	0	0	0	0	0	0	0	0	0	0	0	0	1	0	0	0	0	0	0	0	0	0	0	0
1918-09-23	0	0	0	0	0	0	0	0	0	1	0	0	0	0	0	0	0	0	0	0	0	0	0	0	0	0	0	0	0	0	0	0	0	0	0	1	0	0	0	0	0	0	0	0	0	0	0	0	0
1918-09-24	0	0	0	0	0	0	0	0	0	0	0	0	0	0	0	0	0	0	0	0	0	0	0	0	0	0	0	0	0	0	0	0	0	0	0	0	0	0	0	0	0	0	0	0	0	0	0	2	1
1918-09-25	0	0	0	1	0	0	0	0	0	0	0	0	0	0	0	0	0	0	0	0	0	0	0	0	0	0	0	0	0	0	0	0	0	0	0	0	0	0	0	0	0	0	0	0	0	0	0	3	0
1918-09-26	1	0	0	0	0	0	0	0	0	0	0	0	0	0	0	0	0	0	0	0	0	0	0	0	0	0	0	0	0	0	0	0	0	0	0	0	0	0	0	0	0	0	0	0	0	0	0	4	1
1918-09-27	0	0	0	0	0	0	0	0	0	0	1	0	0	0	0	0	0	0	0	0	0	0	0	0	0	0	0	0	0	0	0	0	0	0	0	0	0	0	0	0	0	0	0	0	0	0	0	1	0
1918-09-28	0	0	0	0	0	0	0	0	0	0	0	0	0	0	0	0	0	0	0	0	0	0	0	0	0	0	0	0	0	0	0	0	0	0	0	0	0	0	0	0	0	0	0	0	0	0	0	2	0
1918-09-29	0	0	0	0	0	0	0	0	0	0	0	0	1	0	0	0	0	0	0	0	0	0	0	0	0	1	0	0	0	0	0	0	0	0	0	0	0	0	0	0	0	0	0	0	0	0	0	2	1
1918-09-30	0	0	0	1	0	0	0	0	1	1	0	0	0	0	0	0	0	0	0	0	0	0	0	0	0	0	0	0	0	0	0	0	0	0	0	0	0	0	1	0	1	0	0	0	0	0	0	3	0
1918-10-01	0	0	0	0	0	0	0	0	0	0	1	0	0	0	0	0	0	0	0	0	0	0	0	0	0	0	0	0	0	0	0	0	0	0	1	0	0	0	0	0	0	0	0	0	0	0	0	8	1
1918-10-02	0	0	0	0	0	0	0	0	0	0	1	0	0	0	0	0	0	0	0	0	1	0	0	1	0	0	0	0	0	0	0	0	0	0	0	0	0	0	4	0	0	0	0	0	0	0	0	10	2
1918-10-03	0	1	1	0	0	0	0	0	0	0	1	0	1	0	0	0	0	0	0	1	0	0	0	0	0	0	0	0	0	0	0	0	2	0	1	0	0	0	4	1	0	0	0	1	0	0	0	11	1
1918-10-04	1	0	0	0	0	0	0	0	0	1	1	0	0	0	0	0	0	0	0	0	0	1	0	0	0	0	0	0	2	0	0	0	2	0	0	1	0	0	3	0	1	1	0	0	0	0	0	18	0
1918-10-05	0	0	0	0	0	0	0	0	0	0	1	0	0	0	0	0	0	0	1	0	0	0	1	0	0	0	0	0	1	0	1	0	0	0	0	1	0	0	5	0	0	1	0	0	0	0	0	16	0
1918-10-06	0	0	0	0	0	0	0	0	0	0	3	0	0	0	0	0	0	0	0	0	0	0	0	0	1	0	0	0	1	0	0	0	0	0	0	0	0	0	7	0	0	0	0	0	0	0	0	8	4
1918-10-07	0	0	0	0	1	0	0	1	0	0	3	1	0	0	0	0	0	1	0	0	0	0	0	0	0	0	0	0	0	0	0	0	1	0	0	0	0	0	6	0	0	4	1	0	0	0	0	13	4
1918-10-08	0	1	0	0	0	0	0	0	0	0	1	0	0	1	0	0	0	1	2	0	0	0	0	0	0	0	0	1	0	0	0	0	0	0	0	1	0	0	17	0	0	3	2	0	1	0	0	21	1
1918-10-09	0	1	0	0	2	0	0	0	0	0	6	0	0	0	0	0	0	0	0	0	1	0	1	0	0	0	1	0	1	0	0	0	1	1	0	1	0	0	10	1	0	1	0	0	0	0	0	14	0
1918-10-10	1	1	1	0	0	1	0	1	0	0	6	1	0	0	0	1	0	1	0	0	0	1	0	0	0	0	0	1	0	1	0	0	1	0	1	1	0	1	18	0	0	4	0	0	1	0	0	11	2
1918-10-11	0	1	0	1	0	1	1	0	0	0	7	2	0	1	0	0	0	2	1	0	2	0	1	0	1	0	0	0	3	0	0	0	2	2	1	0	0	0	9	0	0	1	0	0	0	0	0	18	2
1918-10-12	0	1	0	0	0	0	1	0	0	1	2	1	0	0	0	1	1	2	0	0	0	0	2	0	0	1	1	0	2	0	1	0	0	0	3	1	0	0	21	1	0	1	0	0	1	0	0	33	0
1918-10-13	0	1	0	0	1	0	0	0	0	0	6	3	0	1	0	1	1	0	1	1	0	0	1	0	2	0	0	1	0	0	1	0	1	0	5	1	0	1	13	0	0	1	0	1	1	1	0	22	3
1918-10-14	0	1	0	0	1	0	0	0	0	2	12	0	1	0	0	0	0	0	0	1	0	0	0	0	0	0	0	1	0	0	2	0	0	0	6	0	0	0	7	0	1	2	1	0	0	0	0	33	0
1918-10-15	1	1	0	0	0	1	0	0	0	0	7	3	2	1	1	1	0	3	1	1	0	2	0	0	1	1	0	0	0	0	0	0	2	1	6	0	0	0	11	0	2	3	0	0	3	0	0	25	2
1918-10-16	0	1	0	0	0	0	0	0	0	0	15	3	0	2	0	0	0	3	0	0	0	0	0	0	2	1	0	1	1	0	2	0	1	0	5	1	0	1	5	1	0	2	1	1	1	0	0	18	2
1918-10-17	0	2	0	0	0	0	0	0	1	4	12	0	0	3	0	0	1	4	0	0	1	0	0	0	1	0	0	0	3	0	0	0	0	0	11	1	0	0	10	0	1	2	0	1	1	1	2	35	4
1918-10-18	0	1	1	0	0	0	0	0	0	1	12	4	0	0	0	0	1	0	1	0	0	0	0	0	1	1	0	1	1	0	0	0	0	2	10	0	0	0	13	1	1	1	0	0	1	1	0	27	4
1918-10-19	2	1	0	0	0	0	2	0	0	4	15	4	0	1	0	0	1	1	0	0	2	2	0	0	1	1	0	0	1	1	1	1	0	1	14	1	2	1	6	0	3	1	1	0	0	0	0	27	4
1918-10-20	0	1	0	1	0	2	0	0	0	4	14	3	0	0	1	0	1	1	1	2	2	0	0	1	0	0	0	0	0	0	0	0	1	0	8	1	0	1	3	0	1	1	0	0	3	2	0	45	6
1918-10-21	1	3	0	1	2	1	1	0	0	1	14	2	0	2	1	0	1	2	0	0	0	0	0	2	1	0	0	0	0	0	0	0	0	2	13	1	0	0	5	0	0	0	0	0	0	0	0	21	5
1918-10-22	0	0	0	2	2	0	1	1	0	2	6	1	0	0	1	2	2	2	0	0	0	0	0	1	1	2	0	0	1	0	0	0	2	1	23	1	0	0	6	0	3	2	0	0	1	0	0	28	4
1918-10-23	1	0	0	0	2	0	3	0	0	5	14	1	1	2	0	0	0	3	0	0	1	0	0	1	0	1	0	0	0	0	0	0	0	0	11	0	0	0	5	0	0	0	0	1	0	1	0	26	6
1918-10-24	0	0	0	1	1	0	1	0	0	4	9	4	1	0	0	0	6	1	1	0	0	0	0	2	1	0	0	2	0	0	1	0	1	0	15	0	1	1	2	1	1	0	1	1	0	0	0	29	6
1918-10-25	1	0	0	0	3	1	1	1	0	3	12	5	1	7	0	0	2	2	1	0	0	0	0	0	0	0	1	1	2	0	1	0	1	0	15	0	1	2	5	0	1	3	0	0	0	1	0	25	9
1918-10-26	0	1	0	1	0	1	1	0	0	1	8	3	0	1	0	1	3	1	0	0	0	0	0	0	1	0	0	0	0	0	0	0	0	0	17	0	0	0	7	0	0	3	0	0	1	3	0	25	6
1918-10-27	1	3	0	0	3	2	1	0	0	4	8	4	0	2	0	0	3	2	0	0	2	0	0	0	0	0	1	1	1	0	0	0	0	1	13	0	1	2	6	0	0	1	1	0	0	2	0	29	7
1918-10-28	1	1	0	0	0	0	0	1	0	4	9	1	0	3	0	2	4	3	0	0	0	0	0	1	0	0	1	0	0	1	0	0	0	0	20	0	0	1	3	0	1	1	1	0	0	0	0	26	7
1918-10-29	1	0	0	0	2	0	1	0	0	0	6	3	1	2	0	1	2	1	0	1	1	0	1	0	0	0	0	0	0	0	1	0	0	0	13	0	0	2	4	0	0	1	0	0	0	0	1	26	8
1918-10-30	0	1	0	0	0	0	2	0	1	2	7	5	0	0	0	3	1	0	0	0	1	0	1	1	0	0	0	0	1	0	1	1	0	0	13	1	0	1	2	2	0	3	0	0	0	0	0	33	6
1918-10-31	2	0	0	0	0	0	1	0	0	0	2	9	1	0	0	0	1	2	0	0	1	1	1	0	0	2	0	0	0	0	1	0	1	0	13	0	0	1	2	0	0	4	1	1	0	0	1	20	2
1918-11-01	1	1	1	0	2	0	1	0	0	0	7	2	1	1	0	1	2	0	0	1	1	0	0	2	0	0	2	1	0	0	0	0	0	1	13	0	2	2	5	1	1	1	0	0	0	1	0	25	6
1918-11-02	2	2	0	0	0	0	1	1	2	0	2	2	1	2	0	3	0	0	1	3	0	0	0	1	0	3	1	0	0	0	0	0	2	1	11	0	1	0	2	0	1	0	0	0	0	0	0	11	5
1918-11-03	0	0	0	1	1	1	1	0	1	4	2	6	0	0	0	0	4	0	1	0	0	0	0	1	0	1	2	1	0	0	0	0	0	2	5	0	0	0	0	0	1	0	0	0	0	1	1	25	6
1918-11-04	1	1	1	1	3	1	2	1	1	3	9	2	2	2	0	0	3	2	0	0	0	0	0	0	0	0	1	0	0	0	1	0	0	0	3	1	1	0	1	0	0	2	0	1	1	1	0	24	7
1918-11-05	1	0	0	0	1	0	0	1	1	0	7	3	0	1	0	1	3	1	1	0	0	0	2	0	1	0	3	0	0	1	1	0	0	0	4	1	0	0	1	0	0	0	0	0	0	0	0	22	3
1918-11-06	1	1	0	0	1	0	0	0	1	3	3	2	1	2	1	3	4	0	1	0	0	0	0	1	2	1	2	0	0	1	0	0	0	0	6	0	2	0	1	1	1	2	0	1	1	0	1	13	5
1918-11-07	0	0	0	0	2	0	3	0	0	1	0	3	2	1	0	1	1	0	0	0	1	0	0	1	0	0	1	0	0	0	1	1	0	0	5	1	1	0	2	0	0	2	0	2	1	0	0	14	10
1918-11-08	0	0	0	0	0	0	0	0	0	0	0	1	0	2	0	3	1	1	0	0	2	0	1	0	1	0	0	0	0	0	0	0	1	0	4	1	1	1	2	0	0	1	0	0	0	2	3	17	7
1918-11-09	1	0	0	0	0	1	2	0	0	0	4	1	0	0	1	1	1	0	3	0	0	0	0	0	0	0	0	0	0	0	1	0	0	0	8	0	0	0	0	0	1	1	0	0	0	0	0	16	4
1918-11-10	3	0	1	0	0	0	1	0	0	2	1	2	0	1	0	3	1	0	0	1	0	0	0	0	0	0	2	0	2	0	1	0	0	2	6	0	0	1	1	0	0	1	0	1	1	0	1	22	8
1918-11-11	4	2	0	1	0	0	1	0	0	1	6	1	1	2	1	2	0	0	1	0	0	0	0	1	0	0	1	1	0	0	0	0	0	0	4	0	1	0	3	0	0	1	0	0	0	1	0	14	7
1918-11-12	3	1	1	0	1	1	1	0	0	0	3	3	0	0	0	0	1	0	1	0	0	0	1	2	0	0	0	2	0	0	0	0	0	0	5	1	0	0	2	0	0	2	0	1	0	0	1	11	3
1918-11-13	3	0	0	0	0	0	1	0	2	0	1	5	0	2	0	0	1	1	2	0	1	0	0	1	0	1	0	0	0	1	2	0	0	0	2	0	2	0	1	2	1	0	0	0	0	1	1	12	4
1918-11-14	3	1	1	0	1	3	4	0	0	2	1	5	1	0	0	3	1	0	0	0	1	0	0	0	0	0	4	0	0	0	1	1	0	2	5	0	1	0	2	1	1	0	0	1	0	0	1	5	2
1918-11-15	3	0	0	0	1	0	1	0	0	1	2	1	0	2	0	2	0	0	2	0	2	0	0	0	0	1	0	0	0	0	0	0	0	1	4	2	1	0	2	1	1	3	0	1	1	0	0	16	7
1918-11-16	2	0	0	0	0	1	1	0	0	0	5	0	0	0	0	1	4	1	0	0	3	1	0	1	0	0	0	0	0	0	0	1	1	0	1	1	0	0	4	1	0	0	0	0	0	0	0	11	4
1918-11-17	2	0	2	0	0	0	1	0	0	2	3	0	0	0	1	0	1	0	1	0	2	0	0	1	0	0	0	0	0	0	1	0	0	0	9	3	0	0	2	0	0	1	0	0	1	0	0	7	3
1918-11-18	1	0	0	0	0	1	1	0	0	2	0	2	0	0	0	1	0	0	0	0	1	0	0	1	0	0	1	2	0	0	0	0	0	0	2	1	2	0	2	1	0	2	0	0	0	0	0	8	6
1918-11-19	1	0	0	1	2	0	1	0	0	0	0	3	0	0	0	0	1	0	1	0	2	0	0	1	1	0	0	0	1	0	0	0	0	0	2	1	1	1	3	0	0	0	0	0	1	0	0	10	3
1918-11-20	0	0	1	1	0	1	4	0	0	1	3	2	0	0	0	1	0	0	1	0	2	0	0	2	1	2	3	2	0	0	1	0	0	0	1	1	1	0	0	1	0	0	0	0	0	0	0	8	5
1918-11-21	1	0	2	0	0	0	0	0	0	1	2	1	0	2	1	1	1	0	1	0	3	0	1	1	1	2	0	0	0	0	0	2	2	0	1	1	0	0	2	1	0	1	0	0	0	0	0	13	7
1918-11-22	2	0	0	1	0	1	2	0	0	2	1	1	0	0	0	1	2	0	1	0	0	0	0	0	0	2	2	1	0	0	1	0	1	0	2	2	0	1	1	0	0	0	0	0	1	2	0	11	3
1918-11-23	2	0	0	1	1	0	0	0	1	0	3	2	0	0	0	2	1	0	1	0	1	0	0	0	0	1	0	0	1	0	0	2	0	0	2	1	0	0	2	0	2	0	1	1	1	1	0	13	5
1918-11-24	3	0	1	0	0	0	4	0	0	3	2	0	0	0	0	0	2	0	1	0	1	0	0	1	0	1	1	2	2	0	1	2	0	0	1	2	0	0	0	0	0	0	0	0	0	0	0	14	2
1918-11-25	1	0	1	2	0	0	0	0	0	1	2	3	0	0	0	1	0	1	2	0	2	0	0	0	0	2	1	0	1	0	0	0	0	0	1	1	0	0	3	0	0	0	0	0	2	1	0	13	5
1918-11-26	0	0	0	1	0	1	0	0	0	3	0	2	0	1	0	1	0	0	0	0	0	1	0	1	1	3	1	0	0	1	1	0	0	0	2	2	0	1	2	2	0	0	0	0	0	1	0	14	6
1918-11-27	1	0	0	0	1	0	0	1	0	0	2	1	1	0	0	1	0	0	0	0	1	0	1	0	1	2	0	0	1	0	2	0	0	0	3	4	0	0	5	1	0	0	1	0	0	0	0	14	7
1918-11-28	0	0	0	0	0	0	2	0	0	1	5	0	1	2	1	1	2	0	1	0	1	0	1	0	1	2	1	1	1	0	1	1	1	0	2	2	0	1	0	1	0	1	0	0	1	1	0	13	1
1918-11-29	1	0	1	0	1	0	2	0	0	2	3	3	0	1	0	1	1	0	2	0	0	0	1	0	4	1	0	1	0	1	0	0	0	0	1	1	1	0	2	0	0	1	0	0	0	0	1	26	4
1918-11-30	1	0	1	1	0	0	1	0	1	0	1	2	0	2	0	0	2	0	0	0	1	0	1	2	0	0	1	0	0	0	1	2	0	1	2	1	0	0	2	0	0	0	0	0	0	0	0	17	4
1918-12-01	2	0	2	0	0	0	1	0	0	1	6	0	0	1	0	1	1	0	2	0	4	0	1	1	1	0	0	0	2	0	0	0	0	0	3	1	0	0	8	1	0	0	1	0	0	0	0	21	2
1918-12-02	0	1	0	1	0	2	1	2	1	2	3	3	0	0	2	0	3	0	0	1	1	0	0	1	1	0	1	0	0	1	0	2	0	1	1	2	1	0	0	1	2	0	0	1	0	3	0	20	8
1918-12-03	0	0	1	0	1	1	0	0	1	1	1	2	1	1	1	0	2	1	0	0	2	0	0	2	1	3	2	1	2	0	0	1	0	0	3	2	0	0	2	0	2	0	0	0	1	1	0	36	5
1918-12-04	1	0	0	2	0	1	2	1	0	2	8	3	1	2	1	0	0	0	2	1	1	0	0	2	2	1	0	0	0	0	3	2	1	0	0	2	2	0	2	0	1	0	0	0	3	0	1	34	5
1918-12-05	2	1	1	3	1	1	0	2	0	1	2	0	0	1	0	3	3	0	1	1	3	0	3	1	2	1	3	0	2	0	0	0	1	0	3	0	1	0	5	1	4	0	0	2	2	0	0	37	10
1918-12-06	0	0	0	3	0	0	0	1	1	3	6	2	0	0	0	0	1	0	0	1	1	0	1	0	1	1	1	0	1	0	0	2	1	0	1	1	0	0	4	0	0	0	0	0	1	3	0	31	5
1918-12-07	0	1	1	2	4	3	1	2	2	3	4	0	4	1	0	2	5	0	1	0	1	0	1	1	6	0	3	1	0	0	0	1	2	0	1	0	1	0	3	0	1	0	0	0	0	1	0	33	8
1918-12-08	1	1	1	2	1	2	0	1	1	1	4	2	0	2	0	1	1	0	1	0	2	1	1	1	0	1	2	0	1	0	2	0	0	1	1	1	1	1	1	1	1	1	0	0	1	3	1	49	8
1918-12-09	1	2	0	0	1	3	0	3	0	1	7	1	0	0	0	0	2	0	0	0	1	1	0	0	5	2	1	0	1	0	1	0	0	0	0	0	0	0	3	0	1	2	2	0	0	2	1	28	5
1918-12-10	0	1	0	1	0	2	2	5	1	0	5	2	1	2	0	2	0	0	2	1	1	0	1	1	0	4	1	1	1	0	0	0	2	0	0	0	0	0	4	0	0	0	0	0	2	0	0	46	5
1918-12-11	1	0	0	0	2	1	3	1	2	2	9	4	0	1	0	1	1	0	0	0	1	0	1	0	1	1	1	0	0	1	1	0	0	0	1	1	0	0	1	1	4	1	2	0	0	3	1	32	8
1918-12-12	0	2	1	2	0	0	2	3	1	1	4	1	1	1	1	4	5	0	1	0	1	0	1	3	1	4	0	0	1	0	1	0	0	0	3	0	0	1	0	1	2	2	0	0	0	0	0	35	5
1918-12-13	1	1	0	4	0	3	1	1	0	3	6	0	2	2	0	2	0	0	2	1	4	0	1	2	1	0	1	0	1	0	2	1	0	0	1	0	0	0	2	2	1	0	1	0	1	0	0	33	5
1918-12-14	2	0	0	4	4	3	1	1	0	1	8	1	2	0	1	3	5	0	1	1	1	0	0	2	0	3	1	0	1	0	0	0	0	2	0	0	0	0	4	0	0	1	0	1	1	0	0	30	5
1918-12-15	0	1	1	2	3	3	2	1	0	0	6	0	1	3	0	1	0	0	2	2	1	2	0	1	0	4	1	0	0	0	0	1	0	0	1	0	0	0	5	1	3	1	0	1	1	1	0	30	4
1918-12-16	0	1	1	2	3	4	0	2	1	2	6	1	3	0	0	0	1	0	0	3	1	1	1	1	2	6	0	0	0	0	1	0	1	0	0	0	1	0	6	1	1	2	1	1	0	0	0	20	7
1918-12-17	0	0	0	0	2	1	2	0	0	2	3	1	0	0	0	2	2	2	1	1	1	0	1	1	0	1	1	0	0	0	0	1	1	0	0	0	0	0	1	0	1	0	0	0	0	2	0	26	5
1918-12-18	2	0	0	1	1	0	2	1	0	3	7	0	0	1	0	2	3	0	1	1	2	0	0	0	0	1	1	0	0	1	1	0	2	1	1	0	0	1	3	1	1	0	1	2	0	0	0	23	5
1918-12-19	0	0	1	1	0	2	1	2	1	0	4	2	0	1	1	1	1	0	0	0	2	0	0	0	0	6	0	0	0	0	0	1	0	0	1	1	0	1	3	0	1	0	0	0	0	0	0	22	6
1918-12-20	1	1	0	0	0	1	3	2	0	2	7	0	1	0	1	3	2	0	0	0	1	0	0	1	1	2	2	0	0	0	0	0	1	0	1	0	1	0	1	1	1	0	0	1	0	0	0	21	6
1918-12-21	1	0	0	0	1	1	1	2	0	2	3	1	0	1	0	2	1	0	0	0	2	0	0	2	0	0	0	0	0	0	3	0	1	0	0	0	0	0	1	0	0	0	1	1	0	0	0	19	6
1918-12-22	1	0	0	1	1	0	1	0	0	1	6	2	0	0	0	3	2	0	0	3	0	0	0	1	0	2	0	0	0	0	0	0	0	0	1	0	0	0	0	1	1	0	0	0	1	1	1	18	3
1918-12-23	1	0	0	2	0	2	0	2	0	1	5	0	3	1	0	0	0	0	0	0	1	0	1	1	0	1	0	0	0	1	0	0	0	0	1	0	0	1	2	0	0	1	0	1	0	0	1	8	3
1918-12-24	1	0	0	0	1	2	0	0	0	0	2	1	0	0	0	3	0	0	0	1	1	0	0	1	0	1	0	0	0	0	0	1	0	0	0	2	0	1	2	0	0	1	1	0	0	0	0	14	3
1918-12-25	0	0	0	1	1	0	0	0	0	0	1	2	1	1	1	1	0	0	0	0	1	1	1	0	0	2	1	0	0	0	0	0	0	0	1	0	0	0	3	1	1	0	0	0	0	0	0	12	4
1918-12-26	2	0	0	1	1	0	0	0	0	3	2	1	0	1	1	7	1	0	1	0	0	0	0	1	0	0	0	0	0	0	1	0	1	0	1	1	0	1	2	0	0	1	0	0	0	0	0	7	2
1918-12-27	1	0	0	3	1	0	1	1	0	1	5	1	0	0	0	1	0	0	1	0	1	2	1	0	0	1	0	0	0	1	0	0	0	1	1	0	0	0	1	0	0	2	0	0	1	1	1	5	3
1918-12-28	0	3	0	0	0	1	0	0	0	1	5	0	0	1	0	3	0	1	0	0	0	1	0	1	0	0	0	0	1	1	0	0	0	0	1	1	0	0	3	1	0	0	0	0	1	0	0	9	3
1918-12-29	2	0	0	0	0	2	0	0	0	1	4	1	0	1	0	0	0	0	0	0	1	0	0	2	0	0	1	1	0	0	0	1	2	1	1	2	1	1	0	0	0	0	0	0	0	1	0	9	2
1918-12-30	1	0	0	0	2	0	0	0	0	1	2	1	1	0	0	0	0	0	0	0	0	0	0	1	0	0	0	0	0	1	0	0	0	0	4	0	0	0	0	1	0	0	0	0	1	0	0	9	4
1918-12-31	0	0	0	0	1	1	0	1	1	1	1	2	1	0	0	0	0	0	0	0	0	2	0	0	1	1	0	0	0	0	0	0	0	1	0	1	0	0	3	1	0	0	1	0	0	0	0	8	2
1919-01-01	0	0	0	1	0	1	0	2	0	0	2	2	0	0	1	0	0	0	1	0	0	0	0	0	0	0	0	0	0	0	0	0	0	0	1	1	0	0	0	0	1	1	1	0	0	0	0	8	2
1919-01-02	1	0	0	0	2	0	1	0	0	1	2	0	0	1	0	3	0	0	0	0	1	0	1	0	0	1	1	1	0	0	0	0	0	0	1	2	1	1	1	0	1	3	0	1	0	0	1	3	1
1919-01-03	0	1	0	2	1	1	0	0	0	0	1	0	0	0	0	1	0	2	0	0	2	0	0	0	0	0	0	0	0	1	0	0	0	0	0	0	0	0	3	0	0	1	0	0	0	0	0	9	3
1919-01-04	2	0	0	2	1	0	0	0	0	1	1	0	0	1	0	1	1	0	0	0	0	0	1	0	0	1	1	0	0	0	0	0	0	0	0	1	0	2	2	0	1	2	0	0	0	1	0	10	4
1919-01-05	1	0	1	2	1	0	1	0	1	0	0	1	0	0	0	4	1	0	1	0	0	0	0	2	0	0	1	0	0	1	0	0	1	0	1	0	0	0	1	0	0	4	1	0	1	1	0	4	0
1919-01-06	1	0	0	0	2	1	2	0	0	1	1	3	0	0	0	1	0	0	2	0	3	0	0	2	0	0	0	1	0	0	0	1	0	2	2	0	0	0	0	0	0	0	0	0	0	0	0	5	1
1919-01-07	0	0	0	2	0	1	1	0	0	0	2	2	0	0	2	2	0	0	1	1	0	0	0	0	0	0	1	0	0	0	0	0	0	0	1	1	0	0	2	0	0	0	1	1	0	0	0	11	1
1919-01-08	0	0	0	0	1	0	1	1	0	1	2	0	0	1	0	2	0	0	3	1	0	2	0	0	0	0	1	1	0	0	0	0	0	0	0	0	1	0	2	1	0	0	0	0	0	1	0	7	1
1919-01-09	0	1	0	0	1	0	0	0	0	1	2	1	0	0	1	0	0	1	3	1	0	0	0	1	1	1	0	0	0	0	0	0	0	0	0	1	0	0	0	0	0	0	0	0	0	1	0	8	1
1919-01-10	0	0	0	0	0	0	0	0	0	0	4	0	1	1	0	3	0	1	1	0	1	0	0	0	0	2	0	0	0	0	0	1	0	1	1	2	0	0	1	0	0	0	1	0	1	1	0	14	4
1919-01-11	0	0	0	0	0	0	1	0	2	3	0	0	1	1	1	0	0	1	0	1	0	1	0	0	0	0	1	0	0	1	0	0	1	0	2	0	0	0	1	0	1	0	0	0	0	1	0	8	2
1919-01-12	0	2	0	0	1	0	0	1	0	0	1	2	0	2	0	1	0	0	0	0	0	1	0	0	1	0	0	0	0	0	0	0	0	0	0	0	0	1	1	0	1	0	0	0	0	0	0	9	2
1919-01-13	0	0	0	0	0	0	0	0	0	0	4	1	0	1	0	1	1	0	1	0	0	1	0	2	0	0	1	1	0	0	0	0	0	0	2	0	0	0	2	0	3	1	0	0	1	0	0	10	1
1919-01-14	0	0	0	0	0	0	0	0	0	1	3	1	0	0	0	3	1	0	0	0	0	1	0	3	0	0	1	0	0	0	0	0	1	0	3	0	1	0	2	0	2	0	1	0	0	1	1	9	2
1919-01-15	0	0	0	0	0	0	0	0	0	2	2	2	0	3	0	4	1	1	3	0	1	0	0	0	0	0	3	0	0	0	0	0	0	1	0	0	0	0	2	0	5	1	0	0	0	0	0	7	4
1919-01-16	0	0	0	0	1	0	1	0	0	1	0	1	0	0	1	5	0	0	3	0	0	0	0	2	1	0	1	0	0	0	0	0	0	0	1	0	0	1	3	0	1	1	0	0	1	1	0	11	1
1919-01-17	1	0	0	0	0	0	1	0	0	0	0	0	0	0	1	2	0	0	2	0	0	2	0	2	0	0	0	0	0	0	0	0	0	0	2	0	0	0	2	0	0	0	0	1	0	0	0	8	1
1919-01-18	0	0	0	1	2	0	1	1	1	0	2	4	2	0	0	1	0	0	0	0	0	0	0	1	1	0	1	0	0	0	0	0	1	1	1	1	0	0	1	0	0	1	0	0	0	0	0	6	2
1919-01-19	0	0	0	0	1	0	0	0	0	0	0	2	0	2	0	0	0	0	0	0	0	0	0	2	0	1	0	0	0	0	0	0	0	0	0	1	0	0	5	1	1	2	0	0	0	0	0	3	2
1919-01-20	0	0	1	0	0	0	0	0	0	0	5	0	0	0	0	1	1	0	1	2	0	1	0	1	0	0	0	0	1	0	0	0	0	0	0	1	0	0	4	0	0	0	0	0	0	1	0	6	4
1919-01-21	1	1	0	0	0	2	1	0	0	1	5	2	0	1	0	1	0	0	2	0	0	0	0	0	0	0	0	0	2	0	0	0	0	0	1	0	0	0	1	1	0	1	0	1	0	0	0	10	3
1919-01-22	2	0	0	0	2	0	1	0	0	0	1	1	0	0	2	1	0	0	0	0	0	0	0	1	0	2	0	0	0	0	0	0	0	0	1	0	1	1	1	0	0	0	0	0	1	0	0	8	1
1919-01-23	0	0	0	0	0	0	0	0	1	0	2	0	1	1	0	2	3	0	0	0	0	1	0	0	0	0	0	0	0	0	0	0	0	0	0	1	0	0	0	0	1	0	0	1	0	0	0	7	2
1919-01-24	0	0	0	1	0	0	1	0	2	1	1	0	1	1	0	0	0	0	0	2	0	0	0	1	0	1	0	0	0	0	0	0	0	0	0	1	0	0	1	1	1	1	0	0	0	0	0	7	1
1919-01-25	0	0	0	1	0	2	0	0	1	1	3	0	0	0	0	1	1	0	0	0	0	0	0	0	0	0	0	0	0	0	0	0	1	0	1	0	0	0	2	0	0	0	0	1	0	0	0	6	2
1919-01-26	1	0	0	0	0	0	1	0	1	1	2	0	0	1	0	2	0	1	1	0	0	0	0	0	0	0	0	0	2	0	0	1	0	3	1	0	0	0	2	1	1	0	0	0	0	0	0	12	2
1919-01-27	0	0	1	0	1	0	1	0	0	1	1	0	0	1	1	2	0	0	1	0	1	0	0	0	0	0	1	1	0	0	0	0	0	0	2	0	0	0	2	0	0	1	0	0	0	0	0	8	1
1919-01-28	0	0	0	0	0	0	0	1	0	0	0	0	0	0	0	0	1	0	0	0	0	0	0	1	0	1	0	1	0	0	0	0	0	0	1	0	0	0	1	2	1	0	0	0	0	2	0	12	2
1919-01-29	0	0	1	1	2	0	1	0	1	0	1	3	0	0	1	1	1	0	0	0	0	0	0	0	0	0	0	0	0	0	0	0	0	0	1	0	0	0	0	0	0	0	0	0	0	0	0	8	1
1919-01-30	0	0	0	0	0	0	0	0	0	0	1	0	2	1	0	1	1	0	0	0	0	0	0	0	0	0	0	1	0	0	1	0	0	0	2	1	0	0	0	0	0	0	1	1	0	0	0	13	2
1919-01-31	2	0	1	0	1	0	0	0	0	0	0	0	0	1	1	0	0	0	0	0	0	0	0	1	0	0	1	0	0	0	0	0	0	0	1	0	0	0	3	1	0	0	0	1	1	1	0	9	2
1919-02-01	2	0	0	0	0	0	1	0	0	0	1	1	0	1	0	2	2	0	0	0	0	0	0	4	0	0	0	0	0	1	0	0	0	0	1	1	0	0	3	0	0	1	0	0	0	0	0	6	1
1919-02-02	0	0	0	1	0	1	1	0	0	1	0	1	0	0	0	0	0	0	0	0	1	0	0	2	0	1	0	0	0	0	0	0	0	0	0	2	0	0	1	0	0	1	0	0	1	0	0	6	4
1919-02-03	0	1	1	1	0	1	0	2	1	0	0	0	0	0	0	0	0	0	0	0	0	0	0	0	0	0	0	0	0	1	0	0	0	0	1	0	0	0	0	0	0	0	1	0	0	0	0	4	0
1919-02-04	0	0	0	0	0	1	0	0	0	1	0	0	0	0	0	1	0	0	0	0	1	0	0	2	0	3	0	0	1	1	0	0	0	0	2	0	0	0	0	0	1	0	0	1	0	0	0	7	5
1919-02-05	0	0	0	0	1	0	1	0	0	1	2	0	0	0	0	1	0	0	0	0	0	0	0	0	0	0	0	1	0	0	0	0	0	0	3	0	0	0	0	0	1	0	0	0	0	1	0	3	1
1919-02-06	0	0	0	0	0	0	1	0	0	1	1	0	0	1	0	0	0	0	0	0	0	0	0	0	0	1	0	1	0	0	0	0	0	0	0	0	0	0	0	1	1	0	0	0	0	0	0	8	2
1919-02-07	1	1	0	1	0	0	0	0	1	0	2	1	0	0	0	0	0	0	0	0	0	0	0	0	0	2	1	0	0	0	0	0	0	0	2	0	0	0	0	0	0	0	0	0	0	0	0	9	1
1919-02-08	0	0	1	0	0	1	0	0	0	0	1	0	0	2	0	0	0	0	0	0	0	0	0	1	0	0	0	1	0	0	0	0	0	0	1	0	0	0	1	0	1	2	0	0	0	1	0	8	1
1919-02-09	0	0	0	0	0	0	0	0	0	0	4	0	1	0	0	1	1	0	0	1	0	0	0	0	0	0	0	1	3	0	0	0	0	0	0	0	0	0	0	0	1	0	0	0	0	2	1	8	2
1919-02-10	1	0	0	0	0	0	0	0	0	0	2	2	0	0	1	0	1	0	0	0	0	0	0	0	0	0	1	0	1	0	0	1	0	0	1	0	0	0	0	1	1	0	0	0	0	0	0	9	0
1919-02-11	0	0	0	0	0	0	0	0	0	0	2	2	1	0	1	0	1	0	1	0	0	1	0	0	0	0	1	0	0	0	0	0	0	0	1	0	0	1	0	0	0	0	0	0	1	0	0	7	1
1919-02-12	0	0	0	0	0	0	1	0	1	0	1	1	1	0	1	0	2	0	0	0	0	0	0	0	0	0	0	0	2	0	0	0	0	0	1	0	0	0	2	0	3	0	0	1	0	0	0	8	2
1919-02-13	1	0	0	0	1	0	1	0	0	0	1	0	0	0	0	1	0	0	0	0	0	0	0	0	0	1	0	0	0	0	0	1	0	0	1	0	0	0	0	2	0	1	0	0	0	0	0	8	3
1919-02-14	0	0	1	0	2	0	1	0	0	0	1	1	0	1	0	0	1	0	0	0	0	0	0	2	0	0	0	1	0	0	0	0	0	0	2	0	0	1	1	0	0	1	0	0	0	0	0	6	3
1919-02-15	0	0	0	0	1	0	1	0	0	0	4	1	0	0	0	0	0	0	0	0	0	1	0	0	0	0	0	0	0	0	0	0	0	0	1	0	0	0	0	0	2	0	0	0	0	0	0	5	2
1919-02-16	0	0	0	1	0	0	0	1	1	1	2	1	1	0	0	0	1	0	1	0	0	1	0	1	0	0	0	0	0	0	0	0	0	1	3	0	0	0	0	1	1	0	0	0	0	0	0	5	2
1919-02-17	1	0	0	0	0	0	1	0	0	0	1	0	1	0	0	0	0	1	0	0	0	0	0	0	0	0	0	1	0	0	0	0	0	0	1	2	0	1	0	0	0	0	0	0	0	0	0	5	2
1919-02-18	0	0	0	0	0	0	2	0	0	0	1	2	0	1	2	0	0	0	1	0	0	0	0	0	0	0	0	0	0	0	0	0	0	0	1	0	0	0	1	1	1	0	0	1	0	0	1	7	1
1919-02-19	2	0	0	1	0	0	0	0	0	0	3	0	1	0	0	0	1	0	2	0	0	0	0	0	0	0	0	0	0	0	1	0	0	0	1	0	0	0	0	0	0	0	0	0	0	0	0	7	0
1919-02-20	0	0	0	0	0	0	0	1	0	0	0	1	0	1	1	0	0	1	1	0	0	0	0	0	0	0	0	0	1	0	0	1	0	1	1	1	0	0	2	1	0	0	0	0	0	0	0	8	1
1919-02-21	0	0	0	0	0	0	0	0	0	0	2	0	0	0	0	1	0	0	0	0	0	0	0	2	0	0	0	1	1	0	1	0	0	0	2	0	0	0	1	0	1	0	0	0	1	0	0	8	1
1919-02-22	0	0	1	0	0	0	0	0	0	0	1	0	0	2	0	0	0	1	0	0	0	0	0	0	0	0	0	0	1	0	0	0	0	0	0	1	0	0	0	0	1	0	0	0	0	0	0	7	2
1919-02-23	0	0	0	0	0	0	0	0	0	0	0	0	0	0	0	2	0	0	0	0	1	0	0	0	0	0	1	0	0	1	0	0	0	0	2	0	0	0	2	0	2	1	0	0	0	0	1	10	6
1919-02-24	0	0	0	0	0	0	0	0	0	0	0	0	0	1	0	1	1	0	1	0	0	0	0	0	0	0	0	0	0	0	1	0	0	0	1	1	0	0	0	0	0	0	0	0	0	0	0	11	5
1919-02-25	0	1	0	0	0	0	0	0	0	0	3	1	0	0	0	1	0	0	1	0	0	0	0	0	0	0	0	0	0	0	0	0	0	0	1	0	0	0	0	0	1	0	0	1	0	0	0	7	1
1919-02-26	1	0	0	0	0	0	1	0	1	0	1	1	0	0	0	0	3	0	1	0	0	0	0	0	0	0	0	0	0	0	0	0	0	1	0	0	0	0	1	0	2	0	0	0	0	0	1	4	2
1919-02-27	0	0	0	1	1	1	0	0	0	0	2	0	0	0	0	1	0	0	0	0	0	0	0	0	0	0	0	0	0	0	0	0	0	1	2	0	0	0	2	0	0	0	0	0	0	1	0	9	2
1919-02-28	1	0	1	0	0	0	0	0	0	1	0	0	0	0	0	1	0	0	1	0	0	1	0	0	0	0	0	0	0	0	0	0	0	0	1	2	1	0	0	0	0	0	0	0	0	0	0	6	1
1919-03-01	0	0	0	0	0	0	0	0	1	0	2	0	0	0	0	0	0	0	3	0	0	0	0	0	0	0	0	0	0	0	0	1	0	0	0	0	1	0	1	0	2	1	0	0	0	1	0	9	1
1919-03-02	0	0	1	1	2	1	0	0	0	0	0	0	0	1	0	0	0	0	0	0	0	0	0	0	1	0	0	0	0	0	0	0	0	0	1	3	0	0	0	0	0	1	0	0	1	0	0	3	4
1919-03-03	0	0	0	0	0	0	0	0	1	1	2	1	0	1	0	0	0	0	2	0	0	0	0	0	0	1	0	0	1	0	0	0	1	0	2	0	0	0	0	0	0	0	1	0	0	1	0	5	1
1919-03-04	0	0	1	0	0	0	1	0	0	0	1	0	1	0	0	1	1	0	1	0	0	2	0	0	0	1	0	0	0	0	0	0	1	0	0	1	1	1	1	0	1	1	0	0	0	0	0	9	0
1919-03-05	0	0	0	1	0	0	0	0	0	0	1	0	0	0	0	0	0	1	0	0	0	0	0	0	0	0	0	0	0	0	0	0	0	0	2	0	0	0	1	0	0	0	0	1	0	0	0	7	0
1919-03-06	1	0	0	0	0	1	0	0	1	0	1	3	0	0	0	0	0	0	0	0	0	0	0	1	0	1	1	0	0	1	0	0	0	0	1	0	0	1	1	0	0	0	0	0	0	0	2	9	2
1919-03-07	0	0	0	0	0	0	0	0	0	0	0	2	0	0	0	0	0	0	1	0	0	0	0	0	0	0	0	0	0	0	0	0	0	0	5	0	0	0	1	0	1	1	0	0	0	0	0	4	2
1919-03-08	0	0	1	0	0	0	0	0	0	0	3	0	0	0	0	0	0	0	0	0	0	0	0	0	0	1	0	1	0	0	0	0	0	0	0	0	0	0	1	2	0	1	0	0	0	0	0	7	0
1919-03-09	0	0	0	0	0	0	0	0	0	0	1	1	0	0	0	0	1	1	1	0	1	1	0	0	0	0	0	0	0	0	0	1	0	0	2	0	0	0	2	0	1	2	0	0	1	0	0	8	3
1919-03-10	0	0	0	0	0	0	0	0	1	2	1	0	0	0	0	1	0	0	2	0	0	1	0	0	0	1	0	0	0	0	2	0	0	0	0	0	0	0	0	0	0	0	0	0	0	0	0	4	0
1919-03-11	1	0	0	0	0	0	0	0	0	0	1	1	0	0	0	1	1	0	0	1	0	0	0	0	1	0	0	0	0	0	1	0	0	0	0	1	0	0	1	0	1	3	0	0	0	0	0	6	0
1919-03-12	1	1	1	0	0	0	0	0	1	1	1	2	0	1	0	0	0	0	1	0	0	0	0	0	0	0	1	0	0	0	0	0	0	0	2	0	0	0	0	0	0	2	0	0	0	0	0	3	1
1919-03-13	0	0	0	0	0	0	0	0	1	0	1	1	0	0	0	0	1	0	0	0	1	0	0	0	0	1	0	0	0	0	0	0	0	0	1	0	0	0	0	0	0	1	0	0	0	0	1	6	1
1919-03-14	1	0	0	1	0	2	1	0	0	0	0	0	1	0	0	0	0	0	2	0	1	1	0	0	0	0	1	0	0	0	0	0	0	0	1	0	0	0	0	2	0	2	0	0	0	0	0	11	1
1919-03-15	0	0	1	0	1	0	0	0	0	2	1	0	1	0	0	0	0	0	1	0	0	0	0	0	0	0	1	0	0	0	1	1	0	0	1	0	0	0	1	0	0	1	0	1	0	0	0	8	2
1919-03-16	0	0	0	1	0	0	0	0	0	0	1	0	1	0	0	1	1	0	0	1	0	0	0	0	1	1	1	0	0	0	0	0	0	0	2	0	0	0	1	0	0	0	0	0	0	0	0	5	1
1919-03-17	0	0	0	3	0	0	0	0	0	0	1	1	0	0	0	0	0	0	0	0	1	0	1	0	0	0	2	0	0	0	2	0	0	1	0	1	0	0	0	0	0	1	0	0	0	0	1	13	4
1919-03-18	0	1	0	0	0	0	0	0	0	1	1	0	1	1	0	1	0	0	0	0	0	0	0	0	0	0	1	0	1	0	0	0	0	0	1	2	0	0	0	1	1	0	0	0	0	0	1	11	1
1919-03-19	1	0	0	0	0	0	0	0	0	0	0	0	1	0	1	1	1	0	0	0	2	0	0	0	0	0	0	0	0	0	1	0	0	0	5	2	0	0	1	0	1	0	0	0	0	0	1	10	2
1919-03-20	0	0	0	0	1	1	0	0	0	1	1	1	0	1	1	0	0	0	0	0	0	0	0	0	0	1	0	0	0	0	0	0	0	0	1	1	0	1	2	0	2	1	1	0	0	0	0	7	2
1919-03-21	0	0	0	0	0	0	0	1	0	0	0	1	1	0	0	0	0	0	0	0	0	1	0	0	0	0	0	0	0	0	1	0	0	0	1	0	1	1	0	0	1	0	0	0	0	0	0	7	3
1919-03-22	1	0	0	0	0	1	0	0	0	0	0	0	0	0	0	0	0	0	0	0	0	0	0	0	0	0	1	1	0	0	1	0	0	0	1	0	0	1	1	0	0	1	0	0	0	0	0	4	2
1919-03-23	0	0	0	0	0	0	1	1	0	0	3	1	0	0	1	0	0	2	0	0	0	1	0	0	1	1	1	0	0	0	0	0	0	0	1	0	0	0	1	0	0	0	0	0	1	0	0	10	2
1919-03-24	0	0	0	0	0	0	0	0	1	1	1	0	0	0	0	0	0	0	0	1	0	0	0	0	0	0	0	0	0	0	0	0	0	0	3	0	0	1	0	0	0	0	0	0	0	0	0	4	1
1919-03-25	0	1	0	2	0	0	0	0	0	0	0	0	0	0	0	0	0	0	0	0	0	0	0	1	0	0	0	0	0	0	1	0	0	0	1	0	2	0	1	1	0	1	0	0	0	0	2	2	3
1919-03-26	0	0	0	0	0	0	0	0	0	2	0	0	0	0	0	0	0	0	0	0	0	0	0	0	0	0	0	0	0	0	1	0	0	0	0	0	0	0	2	0	0	1	0	0	0	1	0	9	1
1919-03-27	0	1	1	0	1	1	0	1	0	0	2	2	0	0	0	0	1	0	0	2	0	0	0	0	0	0	1	0	1	0	0	0	0	0	1	2	0	0	1	0	0	0	0	0	0	0	0	8	1
1919-03-28	0	0	0	0	0	0	0	0	1	1	4	1	0	0	0	0	0	0	2	0	0	0	1	0	1	1	0	0	0	0	1	0	0	0	2	1	0	0	1	0	1	0	0	0	0	0	0	12	1
1919-03-29	0	0	0	0	0	0	0	1	0	0	1	0	1	0	0	0	0	1	0	0	0	0	0	1	0	0	0	0	0	0	0	0	0	0	0	0	0	1	0	0	0	1	0	0	0	0	0	6	3
1919-03-30	0	0	0	0	0	0	1	0	0	0	0	0	0	1	0	0	0	0	0	0	0	0	0	0	0	0	0	0	0	1	1	0	0	0	1	0	0	1	0	0	1	1	0	0	0	0	0	7	3
1919-03-31	1	0	0	0	0	0	0	0	1	0	1	1	1	0	0	1	0	0	1	0	0	0	0	0	0	0	0	0	0	0	0	0	0	0	1	2	0	1	0	0	1	0	1	0	1	0	0	9	1
1919-04-01	1	2	0	0	0	0	0	0	0	0	0	0	0	0	0	0	0	0	0	0	0	0	0	0	0	0	0	0	0	0	0	1	0	0	0	1	0	0	2	0	0	0	0	0	0	0	1	4	1
1919-04-02	0	1	0	0	0	0	0	0	0	0	1	0	0	0	0	0	0	0	1	0	1	0	1	1	0	0	0	0	0	1	0	0	0	0	1	0	0	1	0	0	0	0	0	0	0	1	0	7	0
1919-04-03	1	0	0	0	0	1	0	0	0	0	0	1	0	0	0	0	0	0	0	0	0	0	0	0	0	1	1	0	0	0	0	0	0	0	0	0	0	0	1	0	0	0	0	0	0	0	0	5	2
1919-04-04	1	0	0	1	0	0	1	0	0	0	0	0	0	0	1	0	1	0	0	0	0	0	0	0	1	1	0	0	0	0	0	0	0	0	0	0	0	0	1	1	0	0	1	0	0	0	0	4	0
1919-04-05	1	0	0	0	0	1	1	0	0	0	2	0	0	1	0	0	0	0	0	0	0	0	0	0	1	0	0	0	1	0	1	0	0	0	1	0	1	1	0	0	0	0	0	0	0	0	0	11	1
1919-04-06	0	0	0	0	0	0	0	2	0	0	3	0	0	1	0	0	0	0	1	0	1	0	0	0	1	0	0	0	0	0	0	0	1	0	0	0	0	0	1	0	1	1	1	0	0	0	0	7	0
1919-04-07	0	0	0	0	0	0	0	0	0	0	1	1	0	0	1	0	0	0	0	1	0	0	0	0	0	0	0	0	0	0	0	0	1	0	0	1	1	0	1	0	0	1	0	0	0	0	0	8	1
1919-04-08	0	1	0	0	1	0	0	2	0	0	1	0	0	0	0	0	0	0	0	0	0	0	0	0	1	0	0	0	1	0	0	0	1	0	1	1	0	0	1	0	0	0	0	0	0	0	1	5	0
1919-04-09	1	0	1	0	0	0	0	0	0	0	2	0	0	0	0	1	0	0	0	0	0	0	0	0	1	0	0	0	0	0	0	0	0	0	1	0	0	0	0	1	1	0	0	0	0	0	0	4	1
1919-04-10	0	0	0	1	0	0	0	1	0	0	1	0	0	0	0	1	0	0	0	0	0	2	0	0	0	0	0	0	0	0	0	0	0	1	0	0	0	1	0	0	0	0	0	1	0	0	0	3	1
1919-04-11	0	0	0	0	0	1	1	1	0	0	1	0	0	0	0	1	0	0	0	0	0	0	0	0	0	0	0	0	0	0	0	0	0	0	2	0	0	0	0	1	0	1	0	0	0	0	0	7	1
1919-04-12	0	0	0	0	1	0	0	0	0	1	4	0	0	0	0	0	0	0	0	0	0	0	0	0	0	0	0	0	0	0	0	0	0	0	2	0	0	1	1	0	0	1	0	0	0	0	0	5	2
1919-04-13	1	0	0	0	0	0	0	0	0	0	2	2	0	0	0	0	0	0	0	0	0	0	0	1	0	0	0	0	0	0	0	0	1	2	0	0	1	0	1	0	0	0	0	0	0	1	0	6	1
1919-04-14	1	0	0	0	0	0	0	1	0	1	0	0	0	0	0	0	0	0	0	0	0	0	0	0	0	0	0	0	0	0	0	0	1	0	0	0	0	0	0	1	0	1	0	0	0	0	0	5	2
1919-04-15	1	0	0	0	1	0	0	0	0	0	0	1	0	0	1	1	0	0	0	0	0	0	0	1	0	0	0	0	1	0	0	0	0	0	2	0	0	0	0	0	0	0	0	0	0	0	0	4	0
1919-04-16	1	0	0	0	0	0	0	2	0	0	1	0	0	0	0	0	0	0	0	0	0	0	1	1	0	0	0	0	0	0	0	0	0	0	0	0	0	0	1	0	0	0	0	0	0	0	0	6	1
1919-04-17	1	0	0	0	0	0	1	0	0	0	4	1	0	0	0	0	0	0	1	0	0	0	0	0	0	0	0	0	0	0	0	0	1	0	0	0	0	0	0	1	0	0	0	0	0	0	1	1	0
1919-04-18	1	0	1	0	0	1	0	0	1	0	0	0	0	0	0	1	0	0	0	0	0	0	0	0	0	2	0	0	0	0	0	0	0	0	0	0	0	0	0	0	0	0	0	0	0	1	0	3	0
1919-04-19	1	0	0	0	0	0	0	0	0	0	2	0	0	0	0	0	0	1	0	0	0	0	0	0	0	0	0	0	0	0	0	0	0	0	0	0	1	0	0	0	0	0	0	0	0	0	0	2	0
1919-04-20	0	0	0	0	0	0	0	0	0	0	1	0	0	0	0	0	0	0	0	0	0	0	1	0	0	0	1	0	0	0	0	0	0	0	0	0	0	0	0	0	0	0	0	0	0	0	0	2	0
1919-04-21	1	0	0	0	0	0	1	1	0	0	0	0	0	0	0	1	0	0	0	0	1	0	0	0	0	0	0	0	1	0	0	0	0	0	1	0	0	0	0	0	0	0	0	0	0	0	0	2	1
1919-04-22	0	0	0	0	0	0	2	0	0	1	1	0	0	0	1	0	0	0	0	0	0	0	0	0	0	0	0	0	0	0	0	0	0	0	0	0	0	0	1	0	0	0	0	0	0	0	0	5	0
1919-04-23	1	0	0	0	0	0	0	0	0	1	2	0	0	0	0	0	0	0	0	0	0	0	0	0	0	0	0	0	0	0	0	0	0	1	1	0	0	0	1	0	0	0	0	0	0	0	0	5	0
1919-04-24	0	0	0	0	0	0	0	0	0	0	0	0	1	0	0	0	0	0	0	0	0	0	0	0	0	0	0	0	0	0	0	0	0	0	0	0	0	0	0	0	2	0	0	0	0	0	0	1	0
1919-04-25	0	0	0	0	0	0	1	0	0	0	0	1	0	0	0	0	0	0	0	0	0	0	0	0	0	0	0	0	0	0	0	0	0	0	0	0	0	0	0	0	0	0	0	0	0	0	0	3	0
1919-04-26	0	0	0	0	0	0	0	0	0	0	0	0	0	0	0	0	0	0	0	0	1	1	0	1	0	0	1	0	0	0	0	0	0	0	0	0	0	1	1	0	0	0	0	0	1	0	0	4	0
1919-04-27	0	0	0	0	0	0	0	0	0	1	1	1	0	1	1	0	0	0	0	0	0	0	0	0	0	0	0	0	0	0	1	0	0	0	1	0	0	0	1	0	0	0	0	0	0	0	0	5	0
1919-04-28	0	0	0	0	0	0	0	0	0	0	1	0	0	0	0	0	0	0	0	0	0	0	0	0	0	0	0	0	0	0	0	0	0	0	1	0	0	0	0	0	0	2	0	0	0	0	0	1	0
1919-04-29	0	0	0	0	0	0	0	0	0	0	1	0	0	0	1	0	0	0	0	0	0	1	0	1	0	0	1	0	0	0	0	0	0	0	1	0	0	0	0	0	0	0	0	0	0	0	1	2	0
1919-04-30	1	0	0	0	0	0	0	0	0	0	0	0	0	0	0	1	0	1	0	0	0	0	0	0	0	1	0	0	0	0	0	0	0	0	0	0	0	0	0	0	0	0	0	0	0	0	0	0	0
1919-05-01	0	0	0	1	0	1	0	1	0	0	2	0	0	0	1	0	0	0	0	0	1	0	0	0	0	0	0	0	0	0	0	0	0	0	0	0	0	0	0	0	0	0	0	0	0	0	0	2	0
1919-05-02	0	0	0	0	0	0	0	0	0	0	0	0	0	0	0	0	0	0	0	0	0	0	0	0	0	0	0	0	0	0	1	0	0	0	0	0	1	0	0	1	0	1	0	0	1	0	0	3	0
1919-05-03	0	0	0	0	0	0	0	0	0	0	0	0	0	0	0	0	1	0	0	0	0	0	0	0	0	0	0	0	0	0	0	0	0	0	0	2	1	0	0	0	0	0	0	0	1	0	0	3	0
1919-05-04	0	0	0	0	0	0	0	1	0	0	0	0	0	0	0	0	0	0	0	0	0	1	0	0	0	0	0	0	0	0	0	0	0	0	0	0	0	0	1	0	0	0	0	0	0	0	0	1	0
1919-05-05	0	0	0	0	0	0	0	0	0	0	0	0	0	0	0	0	0	0	0	0	0	0	0	0	0	0	0	0	0	0	0	0	0	0	0	1	0	0	0	1	0	0	0	0	0	0	0	1	0
1919-05-06	0	0	0	1	0	0	0	0	0	0	0	0	0	0	0	0	0	0	0	0	0	0	0	1	0	0	0	0	0	0	0	0	0	0	0	0	1	0	0	0	0	0	0	0	0	0	0	3	0
1919-05-07	0	0	0	0	0	0	0	1	0	0	0	0	0	0	0	0	0	0	0	0	0	0	0	0	0	0	0	0	0	0	0	0	0	0	0	0	0	0	1	0	0	0	0	0	1	0	0	0	2
1919-05-08	0	0	0	0	0	0	0	0	0	0	0	0	0	0	1	0	0	0	0	0	0	0	0	0	0	0	0	0	0	0	0	0	0	0	0	0	0	0	1	0	0	0	0	0	0	0	0	0	0
1919-05-09	1	0	0	0	0	0	0	0	0	0	0	0	0	0	0	0	0	0	0	0	0	0	0	0	0	0	1	0	0	0	0	0	0	0	0	0	0	0	1	0	0	0	0	0	0	0	0	0	1
1919-05-10	0	0	0	0	0	0	0	0	0	0	0	0	0	0	0	1	0	0	0	1	0	0	0	0	0	0	0	0	0	0	0	0	1	0	0	0	0	0	1	0	0	0	0	0	0	0	0	2	1
1919-05-11	0	0	0	0	0	0	0	0	0	0	0	0	0	0	0	0	0	0	0	0	0	0	0	0	0	0	0	0	0	0	0	0	0	0	0	0	0	0	0	0	1	0	0	0	0	0	0	3	2
1919-05-12	0	0	0	1	0	0	0	0	0	0	0	0	0	0	0	0	0	0	0	0	0	0	0	1	0	0	0	1	0	0	0	0	0	0	0	0	0	0	0	0	0	0	0	0	0	0	0	3	0
1919-05-13	1	0	0	0	0	0	0	0	0	0	0	0	0	0	0	0	0	0	0	0	0	0	0	0	0	0	0	0	0	0	0	0	0	0	1	0	0	0	0	0	0	0	0	0	0	1	0	0	0
1919-05-14	0	0	0	0	0	0	0	0	0	0	0	1	0	0	0	0	0	0	0	0	0	0	0	0	0	0	0	0	0	0	0	0	0	0	0	0	0	0	0	0	0	0	0	0	1	0	0	1	0
1919-05-15	0	0	0	0	0	0	0	0	0	0	0	0	0	0	0	0	0	0	0	0	0	0	0	1	0	0	0	0	0	0	0	0	0	0	0	0	0	0	0	0	0	0	0	0	0	0	1	3	0
1919-05-16	0	0	0	0	0	0	0	0	0	0	0	0	0	0	0	0	0	0	0	0	0	0	0	0	0	0	0	0	0	0	0	0	0	0	0	0	0	0	1	0	1	0	0	0	0	0	0	2	0
1919-05-17	0	0	0	0	0	0	0	0	0	0	1	0	0	0	0	0	0	0	0	0	0	0	0	0	0	1	0	0	0	0	0	0	0	0	0	0	0	0	0	0	0	0	0	0	0	0	0	1	0
1919-05-18	0	0	0	0	0	1	0	0	0	1	0	0	0	0	0	0	0	0	0	0	0	0	0	0	0	0	0	0	0	0	0	0	0	0	0	0	0	1	0	0	0	1	0	0	0	0	0	1	1
1919-05-19	1	0	0	0	0	0	0	0	0	0	1	0	0	0	0	0	0	0	0	0	0	0	0	0	0	0	0	0	0	0	0	0	0	0	0	0	0	0	0	0	0	0	0	0	0	0	0	1	0
1919-05-20	1	0	0	0	0	0	0	0	0	0	0	0	0	0	0	0	0	0	0	0	0	0	0	0	0	0	0	0	0	0	0	1	0	0	0	0	0	0	0	0	0	1	0	0	0	0	0	1	0
1919-05-21	0	0	0	0	0	0	0	0	0	0	0	0	0	0	0	1	0	0	0	0	0	0	0	0	0	0	0	0	0	0	0	0	0	0	1	0	0	0	0	0	0	0	0	0	0	0	0	1	0
1919-05-22	0	0	0	1	0	0	0	1	0	0	1	1	0	0	0	0	0	0	0	0	0	0	0	0	0	0	0	0	0	0	0	0	0	0	0	0	0	0	0	0	0	0	0	0	0	0	0	3	0
1919-05-23	0	0	0	0	0	0	0	0	0	0	0	0	0	0	0	0	1	0	0	0	0	0	0	0	0	0	0	0	0	0	0	0	1	0	1	0	0	1	0	0	0	0	0	0	0	0	0	2	1
1919-05-24	0	0	0	0	0	0	0	0	0	1	1	0	0	0	0	0	0	0	0	0	0	0	0	0	0	0	0	0	0	0	0	0	0	0	0	0	0	0	0	0	0	0	0	0	0	0	0	0	0
1919-05-25	0	0	0	0	0	0	0	0	0	1	0	0	0	0	0	0	0	0	0	0	0	0	0	0	0	0	0	0	0	0	1	0	1	0	0	0	0	0	0	0	0	0	0	0	0	0	0	1	0
1919-05-26	0	0	0	0	0	0	0	0	0	0	0	0	0	0	0	0	0	0	0	0	0	0	0	0	0	0	0	0	0	0	1	0	0	0	0	0	0	0	0	0	0	0	0	0	0	0	0	1	0
1919-05-27	0	0	0	0	0	0	0	0	0	0	0	0	0	0	0	0	0	0	0	0	0	0	0	0	0	0	0	0	0	0	0	0	0	0	0	0	1	0	1	0	0	0	0	0	1	0	0	1	0
1919-05-28	0	0	0	0	0	0	0	0	0	0	1	0	0	0	0	0	1	0	0	0	1	0	0	0	0	0	0	0	0	0	0	0	0	0	0	0	0	0	0	0	0	0	0	0	0	0	0	0	0
1919-05-29	0	0	0	0	0	0	0	0	0	0	1	0	0	0	0	0	0	0	0	0	0	0	0	0	0	0	0	0	0	0	0	0	0	0	0	0	0	0	1	0	0	0	0	0	0	0	0	2	0
1919-05-30	0	0	0	0	0	0	0	0	0	0	0	0	0	0	0	0	0	0	0	0	0	0	0	0	0	0	0	0	0	0	0	0	0	0	1	0	0	0	1	0	0	0	0	0	0	0	0	1	0
1919-05-31	0	0	0	0	0	0	1	0	0	0	0	0	0	0	0	0	0	0	0	1	0	0	0	0	0	0	0	0	0	0	0	0	0	0	0	0	0	0	0	0	0	0	0	0	0	0	0	2	0
1919-06-01	0	0	0	0	0	0	0	0	0	0	0	0	0	0	0	0	0	0	0	0	0	0	0	0	0	0	0	0	0	0	0	0	0	0	0	0	0	1	0	0	0	0	0	0	0	0	0	1	0
1919-06-02	0	0	0	0	0	0	0	0	0	1	0	0	0	0	0	0	0	0	1	0	0	0	0	0	0	0	0	0	0	0	0	0	0	0	0	0	0	0	0	0	0	0	0	0	0	0	0	0	0
1919-06-03	0	0	0	0	0	0	0	1	0	0	0	0	0	0	0	0	0	0	0	0	0	0	0	0	0	0	0	0	1	0	0	0	0	0	0	0	0	0	0	0	0	0	0	0	0	0	0	0	0
1919-06-04	0	0	0	0	0	0	0	0	0	0	0	0	0	0	0	1	0	0	0	0	0	0	0	0	0	0	0	0	0	0	0	0	0	0	2	0	0	0	0	0	0	0	0	0	0	0	0	3	0
1919-06-05	0	0	0	0	0	0	0	0	0	0	0	0	0	0	0	0	0	0	0	0	0	0	0	0	0	0	0	0	0	0	0	0	0	0	0	0	0	0	0	0	0	0	0	0	0	0	0	2	0
1919-06-06	1	0	0	0	0	0	1	0	0	0	0	0	0	0	0	0	0	0	0	0	0	0	0	0	0	0	0	0	0	0	0	0	0	0	0	0	0	0	0	0	0	0	0	0	0	0	0	1	0
1919-06-07	0	0	0	0	0	0	0	0	0	0	0	0	0	0	0	0	0	0	0	0	0	0	0	0	0	0	0	0	0	0	0	0	0	0	0	0	0	1	0	0	0	0	0	0	0	0	0	0	0
1919-06-08	0	0	0	0	0	0	0	0	0	0	0	0	0	0	0	0	0	0	0	0	0	0	0	0	1	0	0	0	0	1	0	0	0	0	0	0	0	0	0	0	0	0	0	0	0	0	0	0	1
1919-06-09	0	0	0	0	1	0	0	0	0	2	0	0	0	0	0	0	0	0	0	0	0	0	0	0	0	1	0	0	0	0	0	0	0	0	0	0	0	0	0	0	0	0	0	0	0	0	0	2	0
1919-06-10	0	0	0	0	1	0	0	0	0	0	0	0	0	0	0	0	0	0	0	0	0	0	0	0	0	0	0	0	0	0	0	0	0	0	0	0	0	0	0	0	0	0	0	0	0	0	0	0	0
1919-06-11	0	0	0	0	1	0	0	0	0	0	0	0	0	0	0	0	0	0	0	0	1	0	0	0	0	0	0	0	0	0	0	0	0	0	0	0	0	0	0	0	0	0	0	0	0	0	0	1	0
1919-06-12	0	0	0	0	0	0	0	0	0	0	1	0	0	0	0	0	0	0	0	0	0	0	0	0	0	0	0	0	0	0	0	0	0	0	0	0	0	0	0	0	0	0	0	0	0	0	0	0	1
1919-06-13	0	0	0	0	0	0	0	0	0	0	1	0	0	0	0	1	0	0	0	0	0	0	0	1	0	0	0	0	0	0	0	0	0	0	0	0	0	0	0	0	0	0	0	0	0	0	0	0	0
1919-06-14	0	0	0	0	0	0	0	0	0	0	0	0	0	0	0	0	0	0	0	0	0	0	0	0	0	0	0	0	0	0	0	0	0	0	0	0	1	0	0	0	0	0	0	0	0	0	0	1	0
1919-06-15	0	0	0	0	0	0	0	0	0	0	0	0	0	0	0	0	0	0	0	0	0	0	0	0	0	0	0	0	0	0	0	0	0	0	0	0	0	0	0	0	0	0	0	1	0	0	0	0	0
1919-06-16	0	0	0	0	0	0	0	0	0	0	0	1	0	0	0	0	0	0	0	0	0	0	0	0	0	0	0	0	0	0	0	0	0	0	0	0	0	0	0	0	0	0	0	0	0	0	0	1	0
1919-06-17	0	0	0	0	0	0	0	0	0	0	0	0	0	0	0	0	0	0	0	0	0	0	0	0	0	0	0	0	0	0	0	0	0	0	0	0	0	0	0	0	0	0	0	0	0	0	0	0	0
1919-06-18	0	0	0	0	0	0	0	0	0	0	0	0	0	0	0	0	0	0	0	0	0	0	0	0	0	0	0	0	0	0	0	0	0	0	0	0	0	0	0	0	0	0	0	0	0	0	0	1	0
1919-06-19	0	0	0	0	0	0	0	0	0	0	0	0	0	0	0	0	0	0	0	0	0	0	0	0	0	0	0	0	0	0	0	0	0	0	0	0	0	0	0	0	0	0	0	0	0	0	0	0	0
1919-06-20	0	0	1	0	0	0	0	0	0	0	1	0	0	0	0	0	0	0	0	0	0	0	0	0	0	0	0	0	0	0	0	0	0	0	0	0	0	0	0	0	0	0	0	0	0	0	0	1	0
1919-06-21	0	0	0	0	0	0	0	0	0	0	0	0	0	0	0	0	0	0	0	0	0	0	0	0	0	0	0	0	0	0	0	0	0	0	0	0	0	0	0	0	0	0	0	0	0	0	0	0	0
1919-06-22	0	0	0	0	0	0	0	0	0	0	1	0	0	0	0	0	0	0	0	0	0	0	0	0	0	0	0	0	0	0	0	0	0	0	1	0	0	0	0	0	0	0	0	0	0	0	0	1	0
1919-06-23	0	0	0	0	0	0	0	0	0	1	1	0	0	0	0	0	0	0	0	0	0	0	0	0	0	0	0	0	0	0	0	0	0	0	0	0	0	0	0	0	0	0	0	0	0	0	0	0	0
1919-06-24	0	0	0	0	0	0	0	0	0	0	0	0	0	0	0	0	0	0	0	0	0	0	0	0	0	0	0	0	0	0	0	0	0	0	0	0	0	0	0	0	0	0	0	0	0	0	0	0	0
1919-06-25	0	0	0	0	0	0	0	0	0	0	0	0	0	0	0	0	0	0	0	0	0	0	0	0	0	0	0	0	0	0	0	0	0	0	0	0	0	0	0	0	0	0	0	0	0	0	0	1	0
1919-06-26	0	0	0	0	0	0	0	0	0	0	0	0	0	0	0	0	0	0	0	0	0	0	0	0	0	0	0	0	0	0	0	0	0	0	0	0	0	0	0	0	0	0	0	0	0	0	0	1	0
1919-06-27	0	0	0	0	0	0	0	0	0	0	0	0	0	0	0	0	0	0	0	0	0	0	0	0	0	0	0	0	0	0	0	0	0	0	0	0	0	0	0	0	0	0	0	0	0	0	0	1	0
1919-06-28	0	0	0	0	0	0	0	0	0	0	0	0	0	0	0	0	0	0	0	0	0	0	0	0	0	0	0	0	0	0	0	0	0	0	0	0	0	1	0	0	0	0	0	0	0	0	0	0	0
1919-06-29	0	0	0	0	0	0	0	0	0	0	0	0	0	0	0	0	0	0	0	0	0	0	0	0	0	0	0	0	0	0	0	0	0	0	0	0	0	0	0	0	0	0	0	0	0	0	0	0	0
1919-06-30	0	0	0	1	0	0	0	0	0	0	0	0	0	0	0	0	0	0	0	0	0	0	0	0	0	0	0	0	0	0	0	0	0	0	0	0	0	0	0	0	0	0	0	0	0	0	0	0	0
1919-07-01	0	0	0	0	0	0	0	0	0	1	0	0	0	0	0	0	0	0	0	0	0	0	0	0	0	0	0	0	0	0	0	0	0	0	1	0	0	0	0	0	0	0	0	0	0	0	0	0	0
1919-07-02	0	0	0	1	0	0	0	0	0	0	0	0	0	0	0	0	0	0	0	0	0	0	0	0	0	0	0	0	0	0	0	0	0	0	0	0	0	0	0	0	0	0	0	0	0	0	0	0	0
1919-07-03	0	0	0	0	0	0	0	0	0	0	1	0	0	0	0	0	0	0	0	0	0	0	0	0	0	0	0	0	0	0	0	0	0	0	0	0	0	0	0	0	0	0	0	0	0	0	0	3	0
1919-07-04	0	0	0	0	0	0	0	0	0	0	0	1	0	0	0	0	0	0	0	0	0	0	0	0	0	0	0	0	0	0	0	0	0	0	0	0	0	0	0	0	0	0	0	0	0	0	0	1	0
1919-07-05	0	0	0	0	0	0	0	0	0	0	0	0	0	0	0	0	0	0	0	0	0	0	0	0	0	0	0	0	0	0	0	0	0	0	0	0	0	0	0	0	0	0	0	0	0	0	0	2	0
1919-07-06	0	0	0	0	0	0	0	0	0	0	0	0	0	0	0	0	0	0	0	0	0	0	0	0	0	0	0	0	0	0	0	0	0	0	0	0	0	0	0	0	0	0	0	0	0	0	0	1	0
1919-07-07	0	0	0	0	0	0	0	0	0	0	0	0	0	0	0	0	0	0	0	0	0	0	0	0	0	0	0	0	0	0	0	0	0	0	0	0	0	0	1	0	0	0	0	0	0	0	0	0	0
1919-07-08	0	0	0	0	1	0	0	0	0	0	1	0	0	0	0	0	0	0	0	0	0	0	0	1	0	0	0	0	0	0	0	0	0	0	0	0	0	0	0	0	0	0	0	0	0	0	0	2	1
1919-07-09	0	0	0	0	0	0	0	0	0	0	1	0	0	0	1	0	0	0	0	0	0	0	0	0	0	0	0	0	0	0	0	0	0	0	0	0	0	0	1	0	0	0	0	0	0	0	0	0	1
1919-07-10	0	0	0	0	0	0	0	1	0	0	0	0	0	0	0	0	0	0	0	0	0	0	0	0	0	0	0	0	0	0	0	0	0	0	0	0	0	0	1	0	0	1	0	0	0	0	0	2	0
1919-07-11	0	0	0	0	0	0	0	0	0	0	0	0	0	0	0	0	0	0	0	0	0	0	0	0	0	0	0	0	0	0	0	0	0	0	1	0	0	0	0	0	0	0	0	0	0	0	0	1	0
1919-07-12	1	0	0	0	0	0	0	0	0	0	0	0	0	0	0	0	0	0	0	0	0	0	0	0	0	0	0	0	0	0	0	0	0	0	0	0	0	0	0	0	0	0	0	0	0	0	0	2	1
1919-07-13	0	0	0	0	0	0	0	0	0	0	0	0	0	0	0	0	0	0	0	0	0	0	0	0	0	0	0	0	0	0	0	0	0	0	0	0	0	0	0	0	0	0	0	0	0	0	0	1	0
1919-07-14	0	0	0	0	0	0	0	0	0	0	0	0	0	0	0	0	0	0	0	0	0	0	0	0	0	0	0	0	0	0	0	0	0	0	0	0	0	0	1	0	0	0	0	0	0	0	0	1	0
1919-07-15	0	0	0	0	0	0	0	0	0	0	0	0	0	0	0	0	0	0	0	0	0	0	0	0	0	0	0	0	0	1	0	0	0	0	0	0	0	0	0	0	0	0	0	0	0	0	0	2	0
1919-07-16	0	0	0	0	0	0	0	0	0	0	0	0	0	0	0	0	0	0	0	0	0	0	0	0	0	0	0	0	0	0	0	0	0	0	0	0	0	0	0	0	0	0	0	0	0	0	0	0	0
1919-07-17	0	0	0	0	0	0	0	0	0	0	0	0	0	0	0	0	0	0	0	0	0	0	0	0	0	0	0	0	0	0	0	0	0	0	0	0	0	0	0	0	0	0	0	0	0	0	0	2	0
1919-07-18	0	0	0	0	0	0	0	0	0	0	0	0	0	0	0	0	0	0	0	0	1	0	0	0	0	0	0	0	0	0	0	0	0	0	0	0	0	0	0	0	0	0	0	0	0	0	0	0	0
1919-07-19	0	0	0	0	0	0	0	0	0	0	0	0	0	0	0	0	0	0	0	0	0	0	0	0	0	0	0	0	0	0	0	0	0	0	0	0	0	0	0	0	0	0	0	0	0	0	0	1	1
1919-07-20	0	0	0	0	0	0	0	0	0	0	2	0	0	0	0	0	0	0	0	0	0	0	0	1	0	0	0	0	0	0	0	0	0	0	0	0	0	0	0	0	0	0	0	0	0	0	0	1	0
1919-07-21	0	0	0	0	0	0	0	0	0	0	0	0	0	0	0	0	0	0	0	0	0	0	0	0	0	0	0	0	0	0	0	0	0	0	0	0	0	0	0	0	0	0	0	0	0	0	0	0	0
1919-07-22	0	0	0	0	0	0	0	0	0	0	0	0	0	0	0	0	0	0	0	0	0	0	0	0	0	0	0	0	0	0	0	0	0	0	0	0	0	0	0	0	0	0	0	0	0	0	0	0	1
1919-07-23	0	0	0	0	0	0	0	0	0	0	0	0	0	0	0	0	0	0	0	0	0	0	0	0	0	0	0	0	0	0	0	0	0	0	0	0	0	0	0	0	0	0	0	0	0	0	0	1	0
1919-07-24	0	0	0	0	0	0	0	0	0	0	0	0	0	0	0	0	0	0	0	0	0	0	0	0	0	0	0	0	0	0	0	0	1	0	0	0	0	0	0	0	0	0	0	0	0	0	0	1	0
1919-07-25	0	0	0	0	0	0	0	0	0	0	0	0	0	0	0	0	1	0	0	0	0	0	0	0	0	0	0	0	0	0	0	0	0	0	0	0	0	0	0	0	0	0	0	0	0	0	0	1	1
1919-07-26	0	0	0	1	0	0	0	0	0	0	0	0	0	0	0	0	0	0	0	0	0	0	0	0	0	0	0	0	0	0	0	0	0	0	0	0	0	0	0	0	0	0	0	0	0	0	0	1	0
1919-07-27	0	0	0	0	0	0	0	0	0	0	0	0	0	0	0	0	0	0	0	0	0	0	0	0	0	0	0	0	0	0	0	0	0	0	0	0	0	0	1	0	0	0	0	0	0	0	0	1	0
1919-07-28	0	0	0	0	0	0	0	0	0	0	0	0	0	0	0	0	0	0	0	0	0	0	0	0	0	0	0	0	0	0	0	0	0	0	0	0	0	0	0	0	0	0	0	0	0	1	0	1	0
1919-07-29	0	0	0	0	0	0	0	0	0	0	0	0	0	0	0	0	0	0	0	0	0	0	0	0	0	0	0	0	0	0	0	0	1	0	0	0	0	0	0	0	0	0	0	0	0	0	0	0	0
1919-07-30	0	0	0	0	0	0	0	0	0	0	0	0	0	0	0	0	0	0	0	0	0	0	0	0	0	0	0	0	0	0	0	0	0	0	0	0	0	0	1	0	0	0	0	0	0	0	0	0	0
1919-07-31	0	0	0	0	0	1	0	0	0	0	0	0	0	0	0	0	0	0	0	0	0	0	0	0	0	0	0	0	0	0	0	0	0	0	0	1	0	0	0	0	0	0	0	0	0	0	0	0	0
1919-08-01	0	0	0	0	0	0	0	0	0	0	0	0	0	1	0	0	0	0	0	0	0	0	0	0	0	1	0	0	0	0	0	0	0	0	1	0	0	0	0	0	0	0	0	0	0	0	0	0	0
1919-08-02	0	0	0	0	0	0	0	0	0	0	0	1	0	0	0	0	0	0	0	0	0	0	0	0	0	0	0	0	0	0	0	0	0	0	0	0	0	0	0	0	0	0	0	0	0	0	0	1	0
1919-08-03	0	0	0	0	0	0	0	0	0	0	0	0	0	0	0	0	0	0	0	0	0	0	0	0	0	0	0	0	0	0	0	0	0	0	0	0	0	0	0	0	0	1	0	0	0	0	0	2	1
1919-08-04	0	0	0	0	0	0	0	0	0	0	0	0	0	0	0	0	0	0	0	0	0	0	0	0	0	0	0	0	0	0	0	0	0	0	0	0	0	0	0	0	0	0	0	0	0	0	0	0	0
1919-08-05	0	0	0	0	0	0	0	0	0	0	0	0	0	0	0	0	0	0	0	0	0	0	0	0	0	0	0	0	0	0	0	0	0	0	0	0	0	0	0	0	0	0	0	0	0	0	0	2	0
1919-08-06	0	0	0	0	0	0	0	0	0	0	0	0	0	0	0	0	0	0	0	0	0	0	0	0	0	0	0	0	0	0	0	0	0	0	0	0	0	0	0	0	0	0	0	0	0	0	0	0	1
1919-08-07	0	0	0	0	0	0	0	0	0	0	0	0	0	0	0	0	0	0	0	0	0	0	0	0	0	0	0	0	0	0	0	0	0	0	0	0	0	0	0	0	0	0	0	0	0	0	0	1	1
1919-08-08	0	0	0	0	0	1	0	0	0	0	0	0	0	0	0	0	0	0	0	0	0	0	0	0	0	0	0	0	0	0	0	0	0	0	0	0	0	0	0	0	0	0	0	0	0	0	0	0	0
1919-08-09	0	0	0	0	0	0	0	0	0	0	0	0	0	0	0	1	0	0	0	0	0	0	0	0	0	0	0	0	0	1	0	0	0	0	0	0	0	0	0	0	0	0	0	0	0	0	0	0	0
1919-08-10	0	0	0	0	0	0	0	0	0	0	0	1	0	0	0	0	0	0	0	0	0	0	0	0	0	0	0	0	0	0	0	0	0	0	0	1	0	0	0	0	0	0	0	0	0	0	0	1	0
1919-08-11	0	0	0	0	0	0	0	0	0	0	0	0	0	0	0	0	0	0	0	0	0	0	0	0	0	0	0	0	0	0	0	0	0	0	0	0	0	0	0	0	0	0	0	0	0	0	0	0	0
1919-08-12	0	0	0	0	0	0	0	0	0	0	1	0	0	0	0	0	0	0	0	0	0	0	0	0	0	0	0	0	0	0	0	0	0	0	0	0	0	0	0	0	0	0	0	0	0	0	0	1	1
1919-08-13	0	0	0	0	1	0	0	0	0	0	0	0	0	0	0	0	0	0	0	0	0	0	0	0	0	0	0	0	0	0	0	0	0	0	0	0	0	0	0	0	0	0	0	0	0	0	0	1	1
1919-08-14	0	0	0	0	0	0	0	0	0	0	0	0	0	0	0	0	0	0	0	0	0	0	0	0	0	0	0	0	0	0	0	0	0	0	0	0	0	0	0	0	0	0	0	0	0	0	0	1	1
1919-08-15	0	0	0	0	0	0	0	0	0	0	2	0	0	0	0	0	0	0	0	0	0	0	0	0	0	0	0	0	0	0	0	0	0	0	0	0	0	0	1	0	0	0	0	0	0	0	0	0	0
1919-08-16	0	0	0	0	0	0	1	0	0	0	0	0	0	0	0	0	0	0	0	0	0	0	0	0	0	0	0	0	0	0	0	0	0	0	0	0	0	1	0	0	0	0	0	0	0	0	0	1	0
1919-08-17	0	0	0	0	0	0	0	0	0	0	0	0	0	0	0	0	0	0	0	0	0	0	0	0	0	0	0	0	0	0	0	0	0	0	0	0	0	0	0	0	0	0	0	0	0	0	0	0	0
1919-08-18	0	0	0	0	0	0	0	0	0	0	0	0	0	0	0	0	0	0	0	0	0	0	0	0	0	0	0	0	0	0	0	0	0	0	0	0	0	0	0	0	0	0	0	0	0	0	0	0	0
1919-08-19	0	0	0	0	0	0	0	0	0	0	0	0	0	0	0	0	0	0	0	0	0	0	0	0	0	0	0	0	0	0	1	0	0	0	0	0	0	0	0	0	0	0	0	0	0	0	0	0	0
1919-08-20	0	0	0	0	0	0	0	0	0	0	0	0	0	0	0	0	0	1	0	0	0	0	0	0	0	0	0	0	0	0	0	0	0	0	0	0	0	0	0	0	0	0	0	0	0	0	0	1	0
1919-08-21	0	0	1	0	0	0	0	0	0	1	0	0	0	0	0	0	0	0	0	0	0	0	0	0	0	0	0	0	0	0	0	0	0	0	0	0	0	0	2	0	0	0	0	0	0	0	0	0	0
1919-08-22	0	0	0	0	0	0	0	0	0	0	0	0	0	0	0	0	0	0	0	0	0	0	0	0	0	0	0	0	0	0	0	0	0	0	0	0	0	0	0	0	0	0	0	0	0	0	0	0	0
1919-08-23	0	0	0	0	0	0	0	0	0	1	0	0	0	0	0	0	0	0	0	0	0	0	0	0	0	0	0	0	0	0	0	0	0	0	0	0	0	0	0	0	0	0	0	0	0	0	0	0	0
1919-08-24	0	0	0	0	0	0	0	0	0	0	0	0	0	0	0	0	0	0	0	0	0	0	0	0	0	0	0	0	0	0	0	0	0	0	0	0	0	0	0	0	0	0	0	0	0	0	0	0	0
1919-08-25	0	0	0	1	0	0	0	0	0	0	0	0	0	0	0	0	0	0	0	0	0	0	0	0	0	0	0	0	0	0	0	0	0	0	0	0	0	0	1	0	0	0	0	0	0	0	0	0	1
1919-08-26	0	0	0	0	0	0	0	0	0	0	0	0	0	1	0	0	0	0	0	0	0	0	0	0	0	0	0	0	0	0	0	0	0	0	0	0	0	0	0	0	0	0	0	0	0	0	0	0	0
1919-08-27	0	0	0	0	0	0	0	0	0	0	0	0	0	0	0	0	1	0	0	0	0	0	0	0	0	0	0	0	0	0	0	0	0	0	0	0	0	0	0	0	0	0	0	0	0	0	0	1	0
1919-08-28	0	0	0	0	0	0	0	0	0	0	0	0	0	0	0	0	0	0	0	0	0	0	0	0	0	0	0	0	0	0	1	0	0	0	0	0	0	0	0	0	0	0	0	0	0	0	0	0	0
1919-08-29	0	0	0	0	1	0	0	0	0	0	0	0	0	0	0	0	0	0	0	0	0	0	0	0	0	0	0	0	0	0	0	0	0	0	0	0	0	0	0	0	0	0	0	0	0	0	0	1	0
1919-08-30	0	0	0	0	0	0	0	0	0	0	0	0	0	0	0	0	0	0	0	0	0	0	0	0	0	0	0	0	0	0	0	0	0	0	1	0	0	0	0	0	0	0	0	0	0	0	0	1	0
1919-08-31	0	0	0	0	1	0	0	0	0	0	0	0	0	0	0	0	0	0	0	0	0	0	0	0	0	0	0	0	0	0	0	0	0	0	0	0	0	0	0	0	0	0	0	0	0	0	0	1	0
1919-09-01	0	1	0	0	0	0	0	0	0	1	0	0	0	0	0	0	0	0	0	0	0	0	0	0	0	0	0	0	0	0	0	0	0	0	1	0	0	0	0	0	0	0	0	0	0	0	0	0	0
1919-09-02	0	0	0	0	0	0	0	0	0	1	0	0	0	0	0	0	0	0	0	0	0	0	0	0	0	0	0	0	0	0	0	0	0	0	0	0	0	0	0	0	0	0	0	0	0	0	0	0	0
1919-09-03	0	0	0	0	0	0	0	0	0	0	0	0	0	0	0	0	0	0	0	0	0	0	0	0	0	0	0	0	0	0	0	0	0	0	0	0	0	0	0	0	0	0	0	0	0	0	0	0	1
1919-09-04	0	0	0	0	0	0	0	0	0	1	0	0	0	1	0	0	0	0	0	0	0	0	0	0	0	0	0	0	0	0	0	0	0	0	0	0	0	0	1	0	0	0	0	0	0	0	0	1	1
1919-09-05	0	0	0	0	0	0	0	0	0	0	0	0	0	0	0	0	0	0	0	0	0	0	0	0	0	0	0	0	0	0	0	0	0	0	0	0	0	0	0	0	0	0	1	0	0	0	0	0	0
1919-09-06	0	0	0	0	0	0	0	0	0	0	0	0	0	0	0	0	0	0	0	0	0	0	0	0	0	0	0	0	0	0	0	0	0	0	0	0	1	0	0	0	0	0	0	0	0	0	0	1	1
1919-09-07	0	0	0	0	0	0	0	0	0	0	0	0	0	0	0	0	0	0	0	1	0	0	0	0	0	0	0	0	0	0	0	0	0	0	0	0	0	0	0	0	0	0	0	0	0	0	0	0	0
1919-09-08	0	0	0	0	0	0	0	0	0	0	0	0	0	0	0	1	0	0	0	0	0	0	0	0	0	0	0	0	0	0	0	0	0	0	0	0	0	0	0	0	0	0	0	0	0	0	0	0	0
1919-09-09	0	0	0	0	0	0	1	0	0	0	1	0	0	0	0	0	0	0	0	0	0	0	0	0	0	0	0	0	0	0	0	0	0	0	1	0	0	0	0	1	0	0	0	0	0	0	0	0	1
1919-09-10	0	0	0	0	0	0	1	0	0	0	2	0	0	0	0	0	0	0	0	0	0	0	0	0	0	0	0	0	0	0	1	0	0	0	0	0	0	0	1	0	0	0	0	0	0	0	0	2	0
1919-09-11	0	0	0	0	0	0	0	0	0	0	0	0	0	0	0	0	0	0	0	0	0	0	0	0	0	0	0	0	0	1	0	0	0	0	0	0	0	0	0	0	0	0	0	0	0	0	0	2	0
1919-09-12	0	1	0	0	0	0	0	0	0	0	0	0	0	0	0	2	0	0	0	0	0	0	0	0	0	0	0	0	0	0	0	0	1	0	0	0	0	0	0	0	0	0	0	0	0	0	0	0	1
1919-09-13	0	1	0	0	0	0	0	0	0	0	0	0	1	0	0	0	0	0	0	0	0	0	0	0	0	0	0	0	0	0	0	0	0	0	0	0	0	0	1	0	0	0	0	0	0	0	0	0	0
1919-09-14	0	0	0	1	0	0	0	0	1	0	0	0	0	0	0	0	0	0	0	0	0	0	0	0	0	0	0	0	0	0	0	0	0	0	0	0	0	0	0	0	0	0	0	0	0	0	0	0	0
1919-09-15	0	0	0	0	0	0	0	0	0	0	0	0	0	0	1	0	0	0	0	0	0	0	0	0	0	0	0	0	0	0	0	0	0	0	0	0	0	0	0	0	0	0	0	0	0	0	0	1	0
1919-09-16	0	0	0	0	0	0	0	0	0	0	0	0	0	0	0	0	0	0	0	0	0	0	0	0	0	0	0	0	0	0	0	0	0	0	0	0	0	0	0	0	0	0	0	0	0	0	0	2	0
1919-09-17	0	0	0	0	0	0	0	0	0	0	1	0	0	0	0	0	0	0	0	0	0	0	0	0	0	0	0	0	0	0	0	0	0	0	0	0	0	0	0	0	0	0	0	0	0	0	0	1	0
1919-09-18	0	0	0	0	0	0	0	0	0	0	0	1	0	0	0	0	0	0	0	0	0	0	0	0	0	0	0	0	0	0	0	0	0	0	0	0	0	0	0	0	0	0	0	0	0	0	0	0	0
1919-09-19	0	0	0	0	0	0	0	0	0	0	0	0	0	0	0	0	0	0	0	0	0	0	0	0	0	0	0	0	0	0	0	0	0	0	0	0	0	0	0	0	0	0	0	0	0	0	0	0	1
1919-09-20	0	0	0	0	0	0	0	0	0	0	0	1	0	0	0	1	0	0	0	0	0	0	0	0	0	0	0	0	0	0	0	0	0	0	0	0	0	0	0	0	0	0	0	0	0	0	0	0	0
1919-09-21	0	0	0	0	0	0	0	0	0	0	0	0	0	0	0	0	0	0	0	0	0	0	0	0	0	0	0	0	0	0	0	0	0	0	0	0	0	0	1	0	0	0	0	0	0	0	0	1	0
1919-09-22	0	0	0	0	0	0	0	0	0	0	0	0	0	0	0	0	0	0	0	0	0	0	0	0	0	0	0	0	0	0	0	0	0	0	0	0	0	0	0	0	0	0	0	0	0	0	0	1	0
1919-09-23	0	0	0	0	0	0	0	0	0	0	0	0	0	0	0	0	0	0	0	0	0	0	0	0	0	0	0	0	0	0	0	0	0	0	0	0	0	0	0	0	0	0	0	0	0	0	0	0	0
1919-09-24	0	0	0	0	0	0	0	0	0	0	1	0	0	0	0	0	0	0	0	0	0	0	0	0	0	0	0	0	0	0	0	0	0	0	0	0	0	0	0	0	0	0	0	0	0	0	0	2	0
1919-09-25	0	0	0	0	0	0	0	0	0	0	0	0	0	0	0	0	0	0	0	0	1	0	0	0	0	0	0	0	0	0	0	0	0	0	0	0	0	0	1	0	0	0	0	0	0	0	0	0	0
1919-09-26	0	0	0	0	0	0	0	0	0	0	1	0	0	0	0	0	0	0	0	0	0	0	0	0	0	0	0	0	0	0	0	0	0	0	0	0	0	0	0	0	0	0	0	0	0	0	0	0	0
1919-09-27	0	0	0	0	0	0	0	0	0	0	0	0	0	0	0	0	0	0	0	0	1	0	0	0	0	0	0	0	0	0	0	0	0	0	0	0	0	0	0	0	0	0	0	0	0	0	0	0	0
1919-09-28	0	0	0	0	0	0	0	0	0	0	0	0	0	0	0	0	0	0	0	0	0	0	0	0	0	0	0	0	0	0	0	0	0	0	0	0	0	0	0	0	0	0	0	0	0	0	0	2	0
1919-09-29	0	0	0	0	0	0	0	0	0	0	0	0	0	0	0	0	0	0	0	0	0	0	0	0	0	0	0	0	0	0	0	0	0	0	1	0	0	0	0	0	0	0	0	0	0	1	0	0	1
1919-09-30	0	0	0	0	0	0	0	0	0	0	0	0	0	0	0	0	0	0	0	0	0	0	0	0	0	0	0	0	0	0	0	0	0	0	0	0	0	0	1	0	0	0	0	0	0	0	0	1	1
1919-10-01	0	0	0	0	0	0	0	0	0	0	0	0	0	0	0	0	0	0	0	0	0	0	0	0	0	0	0	0	0	0	0	0	0	0	0	0	0	0	0	0	0	0	0	0	0	0	0	0	0
1919-10-02	0	0	0	0	0	0	0	0	0	0	0	0	0	0	0	0	0	0	0	0	0	0	0	0	0	0	0	0	0	0	0	0	0	0	0	0	0	0	0	0	0	0	0	0	0	0	0	0	0
1919-10-03	0	0	0	0	0	0	0	0	0	0	0	0	0	0	0	0	0	0	0	0	0	0	0	0	0	0	0	0	0	0	0	0	0	0	0	0	0	0	0	1	0	0	0	0	0	0	0	0	0
1919-10-04	0	0	0	0	0	0	0	0	0	0	0	0	0	0	0	0	0	0	0	0	0	0	0	0	0	0	0	0	0	0	0	0	0	0	0	0	0	0	0	0	0	0	0	0	0	0	0	0	0
1919-10-05	1	0	0	0	0	0	0	0	0	0	0	0	0	0	0	0	0	0	0	0	0	0	0	0	0	0	0	0	0	0	0	0	0	0	0	0	0	0	0	0	0	0	0	0	0	0	0	0	0
1919-10-06	0	0	0	0	0	0	0	0	0	0	0	0	1	0	0	0	0	0	0	0	0	0	0	0	0	0	0	0	0	0	0	0	0	0	0	0	0	0	0	0	0	1	0	0	0	0	0	0	0
1919-10-07	0	1	0	0	0	0	0	0	0	0	0	0	0	0	0	0	0	0	0	0	0	0	0	0	0	0	0	0	0	0	0	0	0	0	0	0	0	0	0	0	0	0	0	0	0	0	0	0	0
1919-10-08	0	0	0	0	0	0	0	0	0	0	0	0	0	0	0	0	0	0	0	0	0	0	0	0	0	0	0	0	0	0	0	0	0	0	0	0	0	0	0	0	0	0	0	0	0	0	0	0	0
1919-10-09	0	0	0	0	0	0	0	0	0	0	0	0	0	0	0	0	0	0	0	0	0	0	0	0	0	0	0	0	0	0	0	0	0	0	0	0	0	0	0	0	0	0	0	0	0	0	0	0	0
1919-10-10	0	0	0	0	0	0	0	2	0	0	0	0	0	0	0	0	0	0	0	0	0	0	0	1	0	0	1	0	0	0	0	0	0	0	0	0	0	0	0	0	0	0	0	0	0	0	0	0	1
1919-10-11	0	0	0	0	0	0	0	0	0	0	0	0	0	0	0	0	0	1	0	0	0	0	0	0	0	0	0	0	0	0	0	0	0	0	0	0	0	0	1	0	0	0	0	0	0	0	0	1	0
1919-10-12	0	0	0	0	1	0	0	0	0	0	0	0	0	0	0	0	0	0	0	0	0	0	0	0	1	0	0	0	0	0	0	0	0	0	0	0	0	0	0	0	0	0	0	0	0	0	0	0	0
1919-10-13	0	0	0	0	0	0	0	0	0	0	0	0	0	0	0	0	0	0	0	0	0	0	0	0	0	0	0	0	0	0	0	0	0	0	0	0	0	0	0	0	0	0	0	0	0	1	0	0	0
1919-10-14	0	0	0	0	0	0	0	0	0	0	1	0	0	0	0	0	0	0	0	0	0	0	0	0	0	1	0	0	0	0	0	0	0	0	0	0	0	0	0	0	0	0	0	0	0	0	0	0	0
1919-10-15	0	0	0	0	0	0	0	0	0	0	0	0	0	0	0	0	0	0	0	0	0	0	0	0	0	0	0	0	0	0	0	0	0	0	0	0	0	0	0	0	0	0	0	0	0	0	0	0	0
1919-10-16	0	0	0	0	0	0	0	0	0	0	0	0	0	0	0	0	0	0	0	0	0	0	0	0	0	0	0	0	0	0	0	0	0	0	0	0	0	0	0	0	0	0	0	0	0	1	0	0	0
1919-10-17	0	0	0	0	1	0	0	0	0	0	1	0	0	0	1	0	0	0	0	0	0	0	0	0	0	0	0	0	0	0	0	0	0	0	1	0	0	0	0	0	0	0	0	0	0	0	0	0	0
1919-10-18	0	0	0	0	0	0	0	0	0	0	0	0	0	0	0	1	0	0	0	0	0	0	0	0	0	0	0	0	0	0	0	0	0	0	0	0	0	0	0	0	0	0	0	0	0	0	0	0	1
1919-10-19	0	0	0	0	0	0	0	0	0	0	0	0	0	0	1	0	0	0	0	0	0	0	0	0	0	0	0	0	0	0	1	0	0	0	0	0	0	0	0	0	0	0	0	0	0	0	0	1	0
1919-10-20	0	0	0	0	0	0	0	0	0	0	1	0	0	0	0	0	0	0	0	0	0	0	0	0	0	0	0	0	0	0	0	0	0	0	0	0	0	0	0	0	0	0	0	0	0	0	0	0	0
1919-10-21	0	0	0	0	0	0	0	0	0	0	0	0	0	0	0	0	0	0	0	0	0	0	0	0	0	0	0	0	0	0	0	0	0	0	0	0	0	0	0	0	0	0	0	0	0	0	0	0	0
1919-10-22	0	1	0	0	0	0	0	0	0	0	3	0	0	0	0	0	0	0	0	0	0	0	0	0	0	1	0	0	0	0	0	0	0	0	0	0	0	0	0	0	0	0	0	0	0	0	0	0	0
1919-10-23	0	0	0	0	0	0	0	0	0	0	0	1	0	0	0	0	0	0	0	0	0	0	0	0	0	0	0	0	0	0	0	0	0	0	0	0	0	0	0	0	0	0	0	0	0	0	0	0	0
1919-10-24	0	0	0	0	0	0	0	0	0	0	0	1	0	0	0	0	0	0	0	0	0	0	0	0	0	0	0	0	0	0	0	0	0	0	0	0	0	0	0	0	0	0	1	0	0	0	0	0	1
1919-10-25	0	0	0	0	0	0	0	0	0	0	0	0	0	0	0	0	0	0	0	0	0	0	0	0	0	0	0	0	0	0	0	0	0	0	0	0	0	0	0	0	0	0	0	0	0	0	0	0	0
1919-10-26	0	0	0	0	0	0	0	0	0	0	1	1	0	0	0	0	0	0	0	0	0	0	0	0	0	0	0	0	0	0	1	0	0	0	0	0	0	0	0	0	0	0	0	0	0	0	0	0	0
1919-10-27	1	0	0	0	0	0	0	0	0	0	1	0	0	0	0	0	0	0	0	0	0	0	0	0	0	0	1	0	0	0	0	0	0	0	0	0	0	1	1	0	0	0	0	1	0	0	0	0	0
1919-10-28	0	0	0	0	0	0	0	0	0	0	0	0	0	0	0	0	0	0	1	0	0	0	0	0	0	0	0	0	0	0	0	0	0	0	1	0	0	0	0	0	0	0	0	0	0	0	0	0	0
1919-10-29	0	0	0	0	0	0	0	0	0	0	0	0	0	0	0	0	1	0	0	0	0	0	0	0	0	0	0	0	0	0	0	0	0	0	0	0	0	0	2	0	0	0	0	0	0	0	0	0	0
1919-10-30	0	0	0	0	0	0	0	0	0	0	0	0	0	0	0	0	0	0	0	0	0	0	0	0	0	0	0	0	0	0	0	0	0	0	1	0	0	0	0	0	0	1	0	0	0	0	0	0	0
1919-10-31	1	1	0	0	0	0	0	0	0	0	0	0	0	0	0	0	0	0	0	0	0	0	0	0	0	0	0	0	0	0	0	1	0	0	0	0	0	0	0	0	0	0	0	0	0	0	0	0	1
1919-11-01	0	0	0	0	0	0	0	0	0	0	0	0	0	0	0	0	0	0	0	0	0	0	0	0	0	0	0	0	0	0	0	0	0	0	0	0	0	0	0	0	0	0	0	0	0	0	0	0	0
1919-11-02	0	0	0	0	0	0	0	0	0	0	0	0	0	0	0	0	0	0	0	0	0	0	0	0	0	0	0	0	0	0	0	0	0	0	0	0	0	0	0	0	0	0	0	1	0	0	0	0	0
1919-11-03	0	0	0	0	1	0	0	0	0	0	0	0	0	0	0	0	0	0	0	0	0	0	0	0	0	0	0	0	0	0	0	0	0	0	0	0	0	0	0	0	0	0	0	0	0	0	0	1	0
1919-11-04	0	0	0	0	0	0	0	0	0	0	0	1	0	1	0	0	0	0	0	0	0	0	0	0	0	0	0	0	0	0	0	0	0	0	0	0	0	0	0	0	0	0	0	0	0	0	0	1	1
1919-11-05	0	1	0	0	0	0	0	0	0	0	0	0	0	0	0	0	0	0	0	0	0	0	0	0	0	0	0	0	0	0	0	0	0	0	0	0	0	0	0	0	0	0	0	0	0	0	0	1	0
1919-11-06	1	0	0	0	0	0	0	0	0	1	1	0	0	1	0	0	0	0	1	0	0	0	0	0	0	0	0	0	0	0	0	0	0	0	0	0	0	0	1	1	0	0	0	0	0	0	0	1	0
1919-11-07	0	0	0	0	0	0	0	0	0	0	0	0	0	0	1	0	0	0	0	0	0	0	0	0	0	0	0	0	0	0	0	0	0	0	0	0	0	0	0	0	0	0	0	0	0	0	0	2	0
1919-11-08	0	0	0	1	0	0	0	0	0	0	0	0	0	2	0	0	0	0	0	0	0	0	0	0	0	0	0	0	0	0	0	0	0	0	1	0	0	0	0	0	0	0	0	0	0	0	0	3	0
1919-11-09	0	0	0	0	0	0	0	0	0	0	0	1	0	0	0	0	0	0	0	0	0	0	0	0	0	0	0	0	0	0	0	0	0	0	1	0	0	0	0	0	0	0	0	0	0	0	0	1	0
1919-11-10	0	0	0	0	0	0	0	0	0	0	0	1	0	0	0	0	0	0	0	0	0	0	0	0	0	0	0	0	0	0	0	1	0	0	0	0	0	0	1	0	0	0	0	0	0	0	0	2	0
1919-11-11	0	0	0	0	0	0	0	0	0	1	0	0	0	0	0	0	0	0	0	0	0	0	0	0	0	0	0	0	0	0	0	0	0	0	1	0	0	0	0	0	0	0	0	0	0	0	0	1	1
1919-11-12	0	0	1	0	0	0	1	0	0	0	0	1	0	0	0	0	0	0	0	0	0	0	0	0	1	0	0	0	0	0	0	1	0	0	0	0	0	0	1	0	0	0	0	0	0	0	0	1	0
1919-11-13	0	0	0	0	0	0	0	0	0	0	0	0	0	0	0	0	1	0	0	0	0	0	0	0	0	0	0	0	0	0	0	0	1	0	1	0	0	0	0	0	0	0	0	0	0	0	0	0	0
1919-11-14	0	0	1	0	0	0	0	0	0	0	1	0	0	0	0	1	0	0	0	0	0	0	0	0	0	0	0	0	0	0	0	0	0	0	0	0	0	0	0	0	1	0	0	0	1	0	0	1	0
1919-11-15	0	0	0	0	0	2	0	0	0	0	0	0	0	0	0	0	0	0	1	0	0	0	0	0	0	0	0	0	0	0	0	0	0	0	1	0	0	0	0	0	0	0	0	0	0	0	0	2	1
1919-11-16	0	0	0	0	0	0	0	0	0	0	0	1	1	1	0	0	0	0	0	0	0	0	0	0	0	0	0	0	0	0	0	0	0	0	0	0	0	0	0	0	0	0	0	0	0	0	0	2	1
1919-11-17	0	0	0	0	0	1	0	0	0	0	3	0	0	0	0	0	0	0	0	0	0	0	0	0	0	0	0	0	0	0	0	0	0	0	1	0	0	0	0	0	0	0	0	0	0	0	0	0	0
1919-11-18	0	0	0	0	0	0	0	0	0	0	0	0	0	0	0	0	0	0	0	0	0	0	0	0	0	0	0	0	0	0	0	0	0	0	1	0	0	0	1	0	0	0	1	0	0	0	0	0	1
1919-11-19	0	0	0	0	0	0	0	0	0	0	0	0	0	0	0	0	0	0	0	0	0	0	0	0	0	0	0	0	0	0	0	0	0	0	1	0	0	0	0	0	0	0	0	0	0	0	0	1	0
1919-11-20	0	0	0	0	0	0	1	0	0	0	0	1	0	0	0	0	0	0	0	0	0	1	0	0	0	0	0	0	0	0	0	0	0	0	0	0	0	0	2	0	0	0	0	0	0	0	0	1	0
1919-11-21	0	0	0	0	0	0	0	0	0	1	2	0	0	0	0	0	0	0	0	0	0	0	0	0	0	0	0	1	0	0	0	0	0	0	0	0	0	0	0	0	0	0	0	0	0	0	0	1	1
1919-11-22	0	0	0	0	0	1	0	0	0	0	1	1	1	0	0	0	0	0	0	0	0	0	0	1	0	0	0	0	0	0	0	0	0	0	0	0	0	0	0	0	0	0	0	0	0	0	0	4	0
1919-11-23	0	0	0	0	0	0	0	0	0	0	0	2	0	0	0	0	0	0	1	0	0	0	0	0	0	1	0	0	0	0	0	0	1	0	0	0	0	0	1	0	0	0	0	0	0	0	0	0	0
1919-11-24	0	0	0	0	0	0	0	0	0	0	0	0	0	0	0	0	0	0	0	0	0	0	0	0	0	0	0	0	0	0	0	0	0	0	0	0	0	0	1	0	0	0	0	0	0	0	0	0	0
1919-11-25	0	0	0	0	0	0	0	0	0	0	1	0	0	0	0	0	0	0	1	0	0	0	0	0	0	0	0	0	0	0	0	0	0	0	0	0	0	0	0	0	0	0	0	0	0	0	0	1	0
1919-11-26	0	0	0	0	0	0	0	0	0	0	0	1	0	0	0	0	0	0	0	0	0	0	0	0	0	0	0	0	0	1	0	0	0	0	0	0	0	0	0	0	1	0	0	0	0	0	0	0	0
1919-11-27	0	0	0	0	0	0	1	0	0	0	0	0	0	1	0	1	0	0	0	0	0	0	0	0	0	0	0	0	0	0	0	0	0	0	0	0	0	0	0	0	0	0	0	0	0	0	0	2	0
1919-11-28	0	0	0	0	0	0	0	0	0	0	0	0	0	0	0	0	0	0	0	0	0	0	0	0	0	0	0	0	0	0	0	1	0	0	2	0	0	0	0	0	0	0	0	0	0	0	0	1	1
1919-11-29	1	0	0	0	0	0	0	0	0	0	2	0	0	0	0	0	0	0	0	0	0	0	0	0	0	0	0	1	0	0	0	0	0	0	1	0	0	0	0	0	0	0	0	0	0	0	0	1	3
1919-11-30	0	0	0	0	0	0	1	0	0	0	0	0	0	0	0	0	0	0	0	0	0	0	0	0	0	0	0	0	0	0	0	0	0	0	0	0	0	0	0	0	1	0	0	0	1	0	0	1	1
1919-12-01	0	0	0	0	0	0	0	0	0	0	1	0	0	0	0	0	0	0	0	0	0	1	0	1	0	0	0	0	1	0	0	0	0	0	2	0	0	0	0	0	0	0	0	0	0	0	0	1	0
1919-12-02	0	0	0	0	0	0	0	0	0	0	0	0	0	0	0	0	0	0	0	0	0	0	0	0	1	0	0	0	0	0	0	0	0	0	0	0	0	0	0	0	0	1	0	0	0	0	0	0	0
1919-12-03	0	0	2	0	0	0	0	0	0	1	1	0	0	0	0	0	0	0	1	0	0	0	0	0	1	0	0	0	0	0	0	0	0	0	1	0	0	0	1	0	0	0	0	0	1	0	0	0	1
1919-12-04	0	0	0	0	1	0	0	0	0	1	0	0	0	0	0	0	0	0	0	0	0	0	0	0	0	0	0	0	0	1	0	1	0	0	0	0	0	0	0	0	0	0	0	0	0	0	1	1	0
1919-12-05	0	0	0	0	0	0	0	0	0	0	0	0	0	0	0	0	0	0	0	0	0	0	1	0	0	0	0	0	0	0	0	0	0	0	0	0	0	0	0	0	1	0	0	0	0	0	0	4	0
1919-12-06	0	0	0	0	0	1	0	0	0	0	0	1	0	0	0	0	0	0	0	0	0	0	0	0	0	0	0	0	0	0	0	1	0	0	2	0	0	0	1	0	1	0	0	0	1	0	0	1	0
1919-12-07	0	0	0	0	0	0	0	0	0	0	0	0	0	0	0	0	0	0	0	0	0	0	0	0	0	0	0	0	0	0	0	0	0	0	1	0	0	0	0	0	0	0	0	0	0	0	0	0	1
1919-12-08	0	0	1	0	0	0	0	0	0	0	0	0	0	0	0	0	0	0	0	0	0	0	0	0	0	0	0	0	0	0	0	0	0	0	1	0	0	0	0	0	0	0	0	0	0	0	0	0	0
1919-12-09	0	0	0	0	1	0	0	0	0	0	0	0	0	0	0	0	0	0	0	0	0	0	0	0	0	0	0	0	0	0	0	0	0	0	0	0	0	0	1	0	0	1	0	0	0	0	0	1	0
1919-12-10	0	0	0	0	0	0	0	0	0	0	2	1	1	0	0	0	0	0	0	0	0	0	0	1	0	0	0	0	0	0	0	0	0	0	0	0	0	0	0	0	0	0	0	0	0	0	0	1	1
1919-12-11	0	0	0	0	0	0	0	0	0	0	2	0	0	0	0	0	0	0	0	0	0	0	0	0	0	0	0	0	0	0	0	0	0	0	0	0	0	0	0	0	0	0	0	0	0	0	0	0	0
1919-12-12	0	0	0	0	0	0	0	0	0	0	0	0	0	0	0	0	0	0	0	0	0	0	0	0	0	0	0	0	0	0	0	0	0	0	0	0	0	0	0	0	0	0	0	0	0	0	0	1	0
1919-12-13	0	0	0	1	1	0	0	0	0	0	0	0	0	0	0	0	0	0	0	0	0	0	0	0	0	0	0	0	0	0	0	1	0	0	0	0	0	0	0	0	0	0	0	0	0	0	0	0	0
1919-12-14	0	0	0	0	0	0	0	0	0	0	0	0	0	0	0	1	0	0	0	0	1	0	0	0	0	0	0	0	0	0	0	0	0	0	0	0	0	0	1	0	0	0	0	0	0	0	0	1	1
1919-12-15	0	0	0	0	0	0	0	0	0	0	0	0	0	0	0	1	0	0	0	0	0	0	0	0	0	0	1	0	0	0	0	0	0	0	0	0	0	0	1	0	0	0	0	0	0	0	0	2	1
1919-12-16	0	0	0	0	0	0	0	0	0	0	1	0	0	0	0	1	0	0	0	0	0	0	0	0	0	0	0	0	0	0	0	0	0	0	0	0	0	0	0	0	0	1	0	0	0	0	0	1	0
1919-12-17	0	0	0	0	0	0	0	0	0	0	1	0	0	0	0	1	0	0	0	0	0	0	0	1	0	0	0	0	0	0	0	0	0	0	0	0	0	0	0	0	0	0	0	0	0	0	0	1	0
1919-12-18	0	0	0	0	0	0	0	0	0	0	1	0	0	0	0	0	0	0	0	0	0	0	0	1	0	0	1	0	0	0	0	0	0	0	0	0	0	0	0	0	0	0	0	0	0	0	0	0	1
1919-12-19	0	0	0	0	0	0	0	0	0	0	0	2	0	0	0	0	0	0	0	0	1	0	0	0	0	0	0	0	0	0	0	0	0	0	0	0	0	0	0	0	0	1	0	0	0	0	0	3	0
1919-12-20	0	0	1	0	0	0	1	0	0	1	1	0	0	0	0	1	0	0	0	0	0	0	0	0	0	0	1	0	0	0	0	0	0	0	0	0	0	0	0	0	0	1	0	0	0	0	0	2	2
1919-12-21	0	0	0	1	0	1	0	0	1	0	0	0	0	0	0	1	0	0	0	1	0	0	0	0	0	0	0	0	0	1	0	0	0	0	0	1	0	0	0	0	0	0	0	0	0	0	0	1	0
1919-12-22	0	0	0	0	0	0	0	0	0	0	0	0	0	0	0	0	0	1	0	0	0	0	0	0	0	0	0	1	0	1	0	0	0	0	1	0	0	0	0	1	0	0	0	0	0	0	0	1	0
1919-12-23	0	0	0	0	0	0	0	0	0	0	0	0	0	0	0	0	0	0	0	0	0	0	0	0	0	1	0	0	0	0	1	0	0	0	0	1	0	0	1	0	0	0	0	0	0	0	0	2	0
1919-12-24	0	0	0	1	0	0	0	0	0	0	0	0	0	0	0	2	0	0	0	0	0	0	0	0	0	0	0	0	0	0	0	0	0	0	2	0	0	0	0	0	0	0	0	0	0	0	0	0	1
1919-12-25	0	0	0	0	0	0	0	0	0	0	1	0	0	0	0	0	0	0	0	0	0	0	0	0	0	0	0	0	0	0	0	0	0	0	0	0	0	0	0	0	0	0	0	0	0	0	0	2	0
1919-12-26	0	0	0	0	0	0	0	0	0	0	2	1	0	0	0	0	0	0	0	1	0	0	0	0	0	0	0	0	0	0	0	0	0	0	0	0	0	0	0	0	0	0	0	0	0	0	0	0	0
1919-12-27	0	0	0	1	2	0	0	0	0	0	1	0	0	0	0	0	0	0	0	0	0	0	0	0	0	0	0	0	0	0	0	0	0	0	0	0	0	0	0	0	0	0	0	0	0	0	0	1	0
1919-12-28	0	0	0	0	0	0	0	0	0	0	0	0	0	0	0	0	0	0	0	0	0	0	0	0	1	1	0	0	1	1	0	0	0	0	1	0	0	0	0	0	0	0	0	0	0	1	0	0	1
1919-12-29	0	0	0	0	0	0	0	0	0	0	1	1	0	0	0	0	0	0	0	1	0	0	0	0	0	0	0	0	0	0	0	1	0	0	0	0	0	0	0	0	0	0	0	0	0	0	0	0	1
1919-12-30	0	0	0	0	0	0	0	0	0	0	1	0	0	0	0	0	0	0	0	0	0	0	0	0	0	0	0	0	0	0	1	0	0	0	0	0	0	0	2	0	0	0	0	0	0	0	0	0	2
1919-12-31	0	0	0	0	0	0	0	0	0	0	0	0	0	0	0	0	0	0	0	0	0	0	0	0	0	0	0	0	0	1	0	0	0	0	0	0	0	0	0	0	0	0	0	0	0	0	0	3	1
1920-01-01	0	0	0	0	2	0	0	0	0	0	0	1	0	0	0	0	0	0	0	0	0	0	0	0	0	1	0	0	1	0	0	0	0	0	0	0	0	0	0	1	0	0	0	0	0	0	0	0	1
1920-01-02	1	0	0	0	0	1	0	0	0	0	2	0	0	0	0	1	0	0	0	0	0	0	0	0	1	0	0	0	0	0	0	0	0	0	0	1	0	0	0	0	0	1	0	0	0	0	0	2	1
1920-01-03	0	0	0	0	0	0	1	0	0	0	1	0	0	0	0	0	0	0	0	0	0	0	0	0	0	0	0	0	0	0	0	0	0	0	1	1	0	0	0	0	0	0	0	0	0	0	0	0	1
1920-01-04	0	0	0	0	0	0	0	0	0	1	0	0	1	0	0	1	0	0	0	0	0	0	0	0	1	0	0	0	0	0	0	0	0	0	0	0	0	0	0	0	1	0	0	0	1	0	0	0	1
1920-01-05	0	0	0	0	0	0	1	0	0	0	1	0	0	0	0	0	0	0	1	0	0	0	0	0	0	0	0	0	0	0	0	0	0	0	1	0	0	0	0	0	0	0	0	0	1	0	0	1	0
1920-01-06	0	0	0	0	0	0	0	1	0	0	0	0	0	0	0	0	1	0	0	0	0	0	0	0	0	0	0	0	0	0	0	0	0	0	0	1	0	0	0	0	1	1	0	0	0	0	0	1	0
1920-01-07	0	0	0	0	0	0	0	0	0	0	0	0	0	0	0	0	1	0	0	0	0	1	1	0	0	0	0	1	0	0	1	0	0	0	0	0	0	0	0	0	0	0	0	0	0	0	0	0	1
1920-01-08	0	0	0	0	0	0	0	0	0	1	0	0	0	1	0	0	0	0	0	0	0	0	0	0	0	1	0	1	0	0	0	0	0	0	0	0	1	0	0	0	1	1	0	0	1	1	0	2	1
1920-01-09	1	0	0	0	0	0	0	0	0	0	0	0	0	0	0	0	0	0	0	0	0	0	0	0	0	0	0	0	1	0	0	1	0	0	0	0	0	0	3	0	0	0	0	0	0	0	0	1	0
1920-01-10	0	0	0	0	0	0	0	0	0	0	0	0	0	0	1	0	0	0	0	1	0	0	0	0	0	0	0	1	0	0	0	0	0	0	0	0	0	0	2	1	0	1	0	0	0	1	0	2	1
1920-01-11	0	1	0	0	0	0	1	0	0	1	0	1	0	0	0	0	1	0	0	0	0	0	0	0	0	1	0	0	0	0	0	0	0	0	0	1	0	0	0	0	0	0	0	0	2	0	0	3	1
1920-01-12	0	0	0	0	0	0	1	0	0	1	0	1	0	0	0	0	0	0	0	0	0	1	0	0	0	0	0	0	0	0	0	0	0	0	0	0	0	0	1	0	0	0	0	0	0	0	1	0	0
1920-01-13	0	0	0	0	1	1	0	0	0	0	2	0	0	1	0	0	1	0	0	0	0	0	0	0	0	0	0	0	0	0	0	0	0	0	1	1	0	0	2	0	0	0	0	0	0	0	0	1	1
1920-01-14	0	0	0	1	0	0	0	1	1	0	0	1	1	0	0	0	0	0	0	0	1	0	0	0	0	0	0	0	0	0	0	0	0	0	2	0	0	0	1	0	0	0	0	0	0	0	0	1	1
1920-01-15	0	0	0	0	2	0	0	0	0	0	0	0	1	0	0	0	0	0	0	0	0	0	0	1	0	0	0	0	0	0	0	0	0	0	0	0	0	0	2	0	0	0	0	0	0	0	0	7	1
1920-01-16	0	0	0	0	0	0	0	0	0	0	0	0	0	1	0	1	0	0	0	0	0	0	0	1	0	0	0	0	0	0	0	0	0	0	1	0	1	0	0	0	0	0	0	0	0	0	0	7	1
1920-01-17	0	0	1	0	0	0	0	0	0	1	0	0	0	0	0	1	0	0	1	0	0	0	0	1	0	0	0	0	0	0	0	0	0	0	1	1	0	0	1	0	0	0	0	0	0	0	0	11	2
1920-01-18	0	0	0	0	0	0	1	0	0	0	0	1	0	0	0	0	0	0	0	0	0	0	0	1	0	0	0	0	0	0	0	0	0	0	0	0	0	0	0	0	0	0	0	1	0	0	0	10	1
1920-01-19	0	0	0	0	0	0	0	1	0	0	0	0	0	0	0	0	0	0	1	0	0	0	0	0	0	0	0	0	0	0	0	0	0	0	0	1	1	0	1	0	0	0	0	0	0	0	0	19	0
1920-01-20	0	1	0	0	0	0	0	1	0	0	0	0	1	0	0	0	0	0	0	1	0	0	0	0	0	0	0	0	0	0	0	0	0	0	0	0	0	0	0	0	0	0	0	0	0	1	0	17	2
1920-01-21	1	0	0	0	0	0	0	0	0	0	1	1	1	0	0	0	0	0	0	0	0	0	0	0	0	0	0	0	0	0	0	0	0	0	0	0	0	0	0	1	0	1	0	0	0	0	1	10	0
1920-01-22	0	0	0	0	0	1	0	0	0	0	1	0	0	0	0	0	0	0	0	0	0	0	0	0	1	0	0	0	0	0	0	0	0	0	0	1	0	0	0	0	0	0	0	0	0	1	0	12	1
1920-01-23	1	0	0	0	1	0	1	0	0	0	0	0	0	0	0	0	0	1	0	0	0	0	0	0	0	0	0	0	0	0	0	0	0	0	0	0	0	0	0	0	0	1	0	0	0	0	0	14	1
1920-01-24	0	0	0	0	0	0	0	0	0	0	1	0	0	0	0	0	0	0	0	0	1	0	0	0	0	0	0	0	0	0	1	0	0	0	0	0	0	0	0	0	0	0	0	0	0	1	0	12	0
1920-01-25	0	0	0	0	0	0	1	0	0	0	1	0	0	0	0	1	0	0	0	0	0	0	0	0	0	0	1	0	0	0	0	0	0	0	0	0	0	0	0	0	0	0	0	0	1	2	0	11	2
1920-01-26	0	0	0	0	0	0	0	0	0	0	0	1	1	0	0	0	0	0	0	0	0	1	0	1	0	0	0	0	0	0	0	0	0	0	0	0	0	0	1	0	0	1	0	0	1	1	0	9	1
1920-01-27	0	0	0	0	0	1	0	2	0	1	0	0	2	0	1	1	0	0	0	0	0	0	0	1	0	1	0	0	1	0	0	0	0	0	0	1	0	0	0	0	0	0	0	0	0	1	0	20	0
1920-01-28	0	1	0	1	0	0	1	0	0	0	1	0	1	0	0	0	0	0	0	0	0	0	0	1	0	0	0	1	0	0	0	0	1	0	0	0	0	0	3	0	0	1	1	1	1	0	0	20	0
1920-01-29	0	0	0	0	1	0	0	0	0	0	1	0	0	2	0	0	0	0	0	0	0	0	0	2	0	0	0	0	0	0	0	1	0	0	0	1	0	0	1	1	1	1	0	0	0	0	2	15	0
1920-01-30	0	0	0	1	0	0	0	0	0	1	0	1	0	0	0	0	0	0	1	0	0	1	1	0	1	0	0	0	2	0	0	1	0	0	1	0	0	0	2	2	0	0	0	0	0	0	0	22	0
1920-01-31	0	2	0	1	0	0	1	0	1	1	3	0	0	0	0	1	0	0	1	1	1	1	0	1	0	0	1	1	0	0	0	0	0	0	0	0	0	0	2	1	0	0	0	0	0	0	0	20	3
1920-02-01	0	0	1	1	0	1	1	0	1	0	1	0	0	1	1	0	1	0	1	0	1	0	1	2	0	0	0	0	0	0	0	0	0	0	0	1	0	1	2	0	0	0	1	1	0	0	0	29	0
1920-02-02	0	0	1	0	0	0	0	0	0	4	1	0	0	0	1	1	0	0	0	0	0	1	0	1	0	0	1	1	0	0	1	0	0	0	1	0	0	0	4	1	0	1	0	1	0	0	0	33	3
1920-02-03	2	2	0	1	0	0	0	0	0	5	4	1	0	0	0	1	0	0	0	0	0	1	1	1	1	1	0	1	0	0	0	0	0	0	0	0	1	0	3	0	0	0	0	0	1	0	0	45	2
1920-02-04	1	0	0	1	0	0	0	0	0	5	3	2	0	0	0	1	1	0	3	0	0	0	0	2	1	1	1	0	2	0	0	0	0	0	0	1	0	0	3	2	0	2	0	1	0	0	1	33	2
1920-02-05	0	0	1	1	0	1	1	0	0	3	8	0	0	0	0	3	5	0	2	2	1	0	0	0	1	2	3	1	0	0	0	0	0	0	0	3	0	0	2	0	0	1	0	0	0	0	0	44	1
1920-02-06	0	0	0	3	0	0	3	1	1	4	5	0	0	1	0	0	1	0	1	1	0	0	0	2	1	0	0	1	2	1	2	0	0	1	0	0	0	0	5	0	1	0	0	1	0	0	2	26	5
1920-02-07	2	0	0	3	0	1	1	0	0	4	5	0	1	1	0	0	1	0	2	0	1	0	0	3	0	2	0	0	0	0	0	0	0	1	0	1	0	2	2	0	0	0	0	0	0	0	1	26	3
1920-02-08	4	1	0	5	0	3	2	1	0	4	6	1	1	2	0	1	0	0	0	5	0	0	0	0	1	0	1	0	0	1	0	0	0	1	0	0	0	0	3	0	0	1	0	0	0	0	0	24	1
1920-02-09	3	1	0	4	0	0	4	0	0	1	8	1	2	0	0	1	0	1	0	1	1	1	0	2	3	2	1	0	3	0	1	0	1	0	3	0	0	0	5	4	2	0	0	1	1	0	0	18	3
1920-02-10	4	2	2	2	2	0	2	0	0	5	4	0	0	5	1	0	4	0	1	0	4	1	1	1	2	2	0	1	3	0	3	1	0	0	1	0	0	1	5	0	3	3	0	1	0	0	2	21	2
1920-02-11	0	0	1	4	2	1	2	1	0	3	2	0	0	2	0	0	0	1	0	0	0	1	1	1	0	0	0	0	1	0	1	0	0	1	3	0	0	1	6	1	1	4	0	1	2	2	0	29	4
1920-02-12	1	1	0	0	0	1	2	1	1	2	6	1	1	0	1	0	1	1	2	0	1	1	0	0	1	0	0	0	0	0	3	1	0	0	1	1	0	0	3	2	0	0	0	3	1	3	0	15	3
1920-02-13	1	0	1	2	1	1	1	0	2	4	3	0	2	2	0	2	0	0	0	1	3	0	1	0	1	2	2	0	0	0	3	0	1	0	2	0	0	0	3	1	0	1	0	0	0	1	0	23	6
1920-02-14	1	0	0	1	1	0	2	0	1	1	5	1	1	1	0	3	1	0	2	0	1	1	0	0	0	1	1	1	1	0	1	0	0	1	2	1	0	0	5	0	0	0	0	2	1	0	1	21	6
1920-02-15	3	0	0	3	1	1	0	1	2	0	4	1	1	1	0	1	2	0	1	5	0	2	0	0	0	0	3	0	0	0	2	0	1	0	4	2	0	0	4	0	1	2	0	0	0	5	1	9	6
1920-02-16	0	0	1	1	2	1	0	1	1	1	2	0	0	4	0	0	0	0	1	4	0	1	1	3	1	5	2	0	1	0	2	1	1	0	2	0	1	2	8	1	0	2	0	2	0	4	0	12	3
1920-02-17	3	0	0	2	0	0	1	0	0	0	5	2	0	1	0	0	1	0	3	0	3	1	0	1	0	1	1	0	0	0	1	0	0	0	2	3	0	0	6	0	1	1	0	1	0	0	1	6	6
1920-02-18	3	0	0	2	0	4	4	1	0	1	5	2	0	0	0	0	0	0	0	1	2	1	0	3	1	1	1	0	0	0	1	0	1	0	4	1	1	0	3	0	3	0	0	1	0	0	2	9	3
1920-02-19	1	1	0	1	1	0	2	0	1	0	7	1	0	4	1	0	1	1	0	0	0	3	0	1	1	0	2	1	1	0	0	0	1	0	1	0	0	0	5	0	4	2	0	1	0	1	0	9	4
1920-02-20	2	1	1	0	1	5	1	1	2	2	9	2	0	4	0	0	0	2	1	1	0	0	1	1	0	2	1	0	0	0	0	0	0	0	1	1	0	1	3	1	1	1	0	0	2	0	1	5	1
1920-02-21	1	0	0	0	1	1	3	0	0	0	4	2	0	0	1	1	1	0	1	0	1	0	1	0	2	0	0	0	0	0	0	0	1	0	1	0	0	1	4	1	0	0	0	0	0	1	0	12	5
1920-02-22	1	1	0	1	0	1	1	0	0	3	5	2	0	1	3	1	1	0	1	1	1	3	1	0	0	2	0	0	0	0	0	0	0	0	0	0	0	1	1	0	0	3	1	0	1	0	0	7	1
1920-02-23	1	0	0	0	2	2	0	0	1	0	4	2	0	1	0	1	0	0	1	0	1	0	0	0	0	1	1	0	0	0	1	0	0	0	0	1	0	0	1	0	1	0	0	2	1	0	0	5	0
1920-02-24	1	0	0	0	0	1	1	0	0	0	2	1	0	0	0	0	1	0	0	1	1	1	1	0	0	1	1	0	0	0	0	0	2	0	2	0	0	0	3	0	1	1	0	0	0	2	0	3	1
1920-02-25	2	0	0	0	1	0	1	1	0	0	4	6	1	3	0	0	1	1	0	0	0	4	0	1	1	1	0	0	1	0	0	1	0	0	3	0	0	0	3	1	0	0	0	1	0	3	0	4	2
1920-02-26	1	0	0	2	0	1	2	1	0	2	2	2	0	0	1	0	0	0	1	0	2	2	0	0	0	0	1	0	1	0	0	0	0	0	4	1	0	0	4	0	1	0	0	1	0	0	0	7	2
1920-02-27	1	0	0	0	0	0	0	1	1	1	2	4	0	3	0	0	0	0	1	1	2	0	1	0	0	1	1	0	1	0	0	0	1	0	1	0	0	0	1	0	1	4	0	0	1	0	0	4	5
1920-02-28	0	0	0	0	1	0	2	0	0	0	1	1	0	0	1	0	0	0	0	0	2	1	0	0	1	1	0	0	0	0	1	0	1	0	0	0	0	0	0	0	0	1	0	0	0	0	1	2	4
1920-02-29	0	0	1	0	0	0	1	0	0	0	0	5	0	2	0	0	1	0	1	1	0	1	0	0	1	0	0	0	0	0	1	0	1	0	2	0	0	2	2	1	0	1	0	0	0	0	0	4	1
1920-03-01	2	1	0	0	0	0	0	1	0	2	1	3	0	1	0	2	0	0	2	0	2	0	0	1	1	1	2	0	1	1	1	0	0	0	1	0	1	0	3	0	1	1	0	0	0	1	1	5	2
1920-03-02	1	0	0	0	0	1	0	2	0	0	2	1	0	0	0	0	0	2	0	1	0	2	0	1	0	0	0	0	0	0	0	0	1	0	1	1	0	1	5	1	1	1	0	0	0	0	0	7	1
1920-03-03	0	1	0	1	0	0	0	0	0	0	2	3	0	0	0	3	1	0	0	1	1	0	0	0	0	3	0	0	0	0	0	0	0	0	2	0	0	0	2	0	0	0	0	1	2	1	0	3	0
1920-03-04	0	0	1	1	0	0	0	1	2	0	1	1	0	1	0	0	0	0	0	0	1	0	0	0	0	0	1	1	1	1	0	1	0	0	0	1	0	0	2	1	0	1	0	0	0	0	0	4	1
1920-03-05	0	0	0	0	2	0	0	1	0	0	1	0	0	0	0	0	0	0	0	0	1	0	0	0	0	0	0	0	0	0	1	0	1	0	1	0	0	1	2	1	2	0	0	0	0	0	1	2	3
1920-03-06	0	1	0	0	0	0	0	0	0	0	2	0	0	0	0	0	0	0	0	2	0	3	1	0	0	0	0	0	0	0	0	0	2	0	0	0	0	1	2	0	2	0	0	0	0	0	1	3	2
1920-03-07	0	0	0	0	1	0	1	1	0	0	0	5	0	0	0	1	0	0	0	0	0	0	0	0	0	0	0	0	1	0	0	0	2	0	1	0	1	0	1	0	0	0	0	0	0	1	0	7	1
1920-03-08	2	0	1	0	0	0	1	0	0	0	0	2	0	0	0	1	0	0	0	0	1	0	0	0	0	1	0	0	1	1	0	0	0	0	1	0	0	2	1	0	1	1	0	0	0	0	0	1	1
1920-03-09	0	0	0	0	1	0	0	0	0	1	0	1	0	0	0	1	0	0	0	1	0	0	0	0	0	1	1	0	0	0	0	0	0	0	2	1	0	1	5	0	1	1	0	0	0	0	0	4	1
1920-03-10	0	0	0	0	1	0	1	0	0	1	1	3	1	0	0	0	0	0	0	1	1	1	0	0	0	0	0	0	0	0	0	0	0	0	0	0	1	1	2	0	0	0	0	0	3	1	0	3	0
1920-03-11	0	0	0	1	0	0	0	0	0	0	1	1	1	0	0	0	0	0	0	0	0	0	0	1	0	1	0	1	0	0	1	0	0	0	1	0	0	1	2	0	1	0	0	0	0	0	0	4	0
1920-03-12	0	0	0	0	0	0	0	0	0	0	0	0	0	0	0	0	0	0	0	1	0	0	0	0	0	0	0	1	0	0	0	0	0	0	1	0	0	0	2	0	2	0	0	1	0	0	0	5	0
1920-03-13	0	0	0	0	0	2	1	0	0	0	2	1	0	1	0	1	0	0	0	0	0	2	0	0	0	1	0	1	0	0	0	0	1	0	1	0	0	0	2	0	0	0	0	1	0	0	0	6	1
1920-03-14	0	0	0	1	0	0	0	1	0	0	3	0	0	0	0	0	0	0	0	0	0	0	0	1	0	0	1	1	1	0	0	0	1	0	1	0	0	0	0	0	1	0	0	1	0	2	1	2	0
1920-03-15	0	0	1	0	0	0	0	0	0	0	1	1	0	0	0	0	0	0	0	0	0	0	0	0	0	0	0	0	1	0	0	0	0	0	1	0	0	0	0	0	1	0	0	1	0	0	0	7	0
1920-03-16	0	0	0	0	0	0	1	0	1	0	2	1	0	1	0	0	0	0	0	0	1	0	1	0	0	0	0	0	0	0	0	0	0	0	1	0	0	0	1	0	0	0	0	0	0	0	0	2	1
1920-03-17	1	0	0	0	0	0	0	0	0	0	1	0	0	0	0	0	1	0	0	0	0	0	1	0	0	0	0	0	1	1	0	0	0	0	1	0	0	0	1	0	0	0	0	0	0	1	0	4	1
1920-03-18	1	0	0	0	0	0	1	0	1	0	1	1	1	0	0	0	0	0	0	0	1	0	0	1	0	0	0	2	0	0	1	0	0	0	2	1	0	0	3	0	0	0	0	0	0	0	0	1	0
1920-03-19	1	0	0	0	0	1	0	0	0	0	1	1	0	0	0	0	0	0	0	0	0	0	0	0	1	0	0	0	0	1	0	0	0	0	0	1	1	0	0	0	0	1	1	1	1	0	0	3	2
1920-03-20	0	0	1	0	0	0	2	0	0	1	1	2	0	0	0	0	0	0	0	0	0	0	0	0	0	0	0	0	0	1	0	0	0	0	1	0	0	0	2	0	1	0	0	0	0	0	0	3	2
1920-03-21	0	0	0	0	0	0	1	0	0	0	0	0	0	0	0	0	0	0	1	0	1	0	0	0	0	0	0	0	0	0	0	0	0	0	0	1	0	1	1	0	0	0	0	0	1	0	0	1	0
1920-03-22	0	0	0	0	0	0	0	0	0	0	2	1	0	0	0	1	1	0	1	1	0	0	0	0	0	0	0	0	0	0	0	0	0	0	2	0	0	0	2	0	0	1	1	0	0	0	0	2	0
1920-03-23	1	0	0	0	0	0	0	0	0	0	0	0	0	1	0	0	0	0	0	1	0	0	0	0	0	1	0	2	0	0	0	0	1	0	0	0	0	0	0	1	0	1	0	0	0	1	0	5	0
1920-03-24	1	0	0	0	0	0	0	0	0	0	1	0	0	1	0	0	0	0	0	0	0	0	0	1	0	0	0	0	0	0	0	0	0	0	1	1	0	0	0	0	0	0	0	0	0	0	0	2	0
1920-03-25	0	0	0	0	0	1	0	0	0	0	1	0	0	0	0	0	0	0	0	0	0	0	0	1	0	0	0	0	0	0	0	0	0	0	2	0	0	0	0	0	0	1	0	0	0	1	0	2	0
1920-03-26	2	0	0	0	0	0	0	0	0	0	0	1	0	0	0	2	0	0	0	0	0	0	0	0	0	0	0	0	0	0	0	0	0	0	0	0	0	0	0	0	0	0	0	0	0	0	0	2	1
1920-03-27	0	0	0	0	0	0	1	0	0	1	2	0	0	0	0	0	0	0	0	0	0	1	0	0	0	0	0	0	0	0	0	0	0	0	0	0	0	0	2	0	0	0	0	0	0	0	0	4	1
1920-03-28	0	0	0	1	0	0	0	0	0	0	1	0	0	1	0	0	0	0	1	0	0	0	1	0	0	0	0	0	1	0	0	0	0	0	1	0	0	0	0	0	0	0	0	0	0	0	0	3	0
1920-03-29	0	1	0	0	0	0	0	0	0	0	0	0	0	1	0	0	0	0	0	0	0	0	0	0	0	0	0	0	0	0	0	0	0	0	0	0	0	0	1	0	0	1	0	0	0	0	0	6	0
1920-03-30	0	0	0	1	0	0	2	0	0	0	1	1	0	0	0	0	0	0	0	0	0	1	0	0	0	0	0	0	0	0	0	0	0	0	0	0	0	0	0	1	0	0	0	0	0	0	0	3	0
1920-03-31	0	0	0	1	0	0	0	1	0	0	0	0	0	0	0	1	0	0	0	0	0	0	0	0	0	0	1	0	1	0	0	0	0	0	0	0	0	1	0	0	0	0	0	1	0	0	0	4	3
1920-04-01	0	0	0	0	1	0	0	0	0	0	1	0	0	0	0	0	0	0	0	0	0	0	0	0	0	0	0	0	0	0	0	0	2	0	0	0	0	1	0	0	0	1	0	0	0	0	0	1	1
1920-04-02	0	0	0	0	0	0	0	1	0	0	1	1	1	0	0	0	0	0	0	0	0	0	0	1	0	0	0	0	0	0	0	0	0	0	0	1	0	0	0	0	0	0	0	0	0	0	0	1	0
1920-04-03	0	0	0	0	0	0	0	0	0	0	1	0	0	0	0	0	0	0	0	0	0	0	0	0	0	0	0	0	0	0	0	0	0	0	0	0	0	0	0	0	0	0	0	0	0	0	0	4	0
1920-04-04	0	0	0	0	0	0	1	0	0	0	0	0	0	0	0	0	0	0	0	0	1	0	0	1	0	0	0	0	0	0	0	0	0	0	0	1	0	0	0	0	0	0	0	0	0	0	0	2	0
1920-04-05	0	0	0	0	0	0	1	0	0	0	0	0	0	1	0	1	0	0	1	0	0	0	0	0	0	0	0	0	0	0	0	0	0	0	0	0	0	0	0	0	0	0	0	0	0	0	0	0	1
1920-04-06	0	0	0	0	0	0	0	0	0	0	1	0	0	1	0	0	0	0	0	0	0	0	0	0	0	0	0	0	1	1	0	0	0	0	0	1	0	0	0	0	0	0	0	0	1	0	0	1	1
1920-04-07	0	0	0	0	0	0	0	0	0	0	1	1	0	0	0	0	0	0	1	0	0	0	0	0	0	0	0	0	0	0	0	0	0	0	1	0	0	0	2	0	1	0	0	0	0	0	0	4	0
1920-04-08	0	0	1	0	0	0	0	0	0	0	1	1	0	0	0	0	0	1	0	0	0	0	0	0	0	0	0	0	0	0	0	0	0	0	1	0	0	0	1	1	0	0	0	0	0	0	0	2	0
1920-04-09	1	0	0	0	0	0	0	0	0	0	0	1	0	0	0	0	0	0	0	0	0	0	0	0	0	1	0	0	1	0	0	0	0	0	0	0	0	0	0	0	0	0	0	2	0	1	0	2	1
1920-04-10	0	0	0	0	0	1	0	0	0	0	0	0	0	0	0	0	1	0	0	0	0	0	0	0	0	0	1	0	0	0	0	0	0	0	0	0	0	0	0	0	0	0	0	0	0	0	0	1	0
1920-04-11	0	0	0	0	0	0	0	0	0	0	1	0	0	0	0	0	0	0	0	0	0	0	0	0	0	0	0	0	0	0	1	0	0	0	0	0	0	0	0	0	1	0	0	0	0	0	0	0	0
1920-04-12	0	1	0	0	0	0	0	0	0	0	0	0	0	0	0	0	0	0	1	0	0	0	0	0	0	0	0	0	0	0	0	0	0	0	1	0	0	0	0	0	1	0	0	0	0	0	1	1	0
1920-04-13	0	0	0	0	0	0	0	0	0	0	1	0	0	0	0	0	0	0	1	0	0	0	0	0	0	0	0	0	0	0	0	1	0	0	0	0	0	0	0	0	0	0	0	0	1	0	0	1	0
1920-04-14	0	0	0	0	0	0	2	0	0	0	0	1	0	0	0	0	0	0	0	0	0	0	0	0	0	0	0	0	0	0	1	0	0	0	0	0	0	0	0	0	0	0	0	0	0	0	0	0	0
1920-04-15	1	0	0	0	1	0	0	0	0	0	0	1	0	0	0	0	0	0	0	0	0	0	0	0	0	1	0	0	0	0	0	0	0	0	0	0	0	0	1	0	0	0	0	0	0	0	0	1	0
1920-04-16	0	0	0	0	0	0	0	0	0	1	0	1	0	0	0	0	0	0	0	0	0	0	0	0	0	0	0	0	0	0	0	0	0	0	0	0	0	0	1	1	0	0	0	0	0	1	0	0	0
1920-04-17	0	1	0	0	0	0	0	0	0	0	2	0	0	0	0	0	0	0	0	0	1	1	0	0	0	0	0	0	1	0	0	0	0	0	0	0	0	0	0	0	0	0	0	0	0	0	0	2	1
1920-04-18	0	0	0	0	0	0	0	0	0	0	0	1	0	0	0	1	0	0	1	0	0	0	0	0	0	0	0	0	0	0	0	0	0	0	0	0	0	0	0	0	0	0	0	0	0	0	0	2	0
1920-04-19	0	0	0	0	0	0	0	0	0	0	0	0	0	0	0	0	0	0	0	0	0	1	0	1	1	0	0	0	0	0	0	0	0	0	1	0	0	0	0	0	0	0	0	0	0	0	0	2	1
1920-04-20	0	0	0	0	0	0	0	0	0	1	0	0	0	0	0	0	0	0	0	0	0	0	0	0	0	0	0	0	0	0	0	1	0	0	0	0	0	0	1	0	0	0	0	0	1	0	0	1	0
1920-04-21	0	0	0	0	0	0	0	0	0	1	0	0	0	0	0	0	0	0	0	0	0	1	0	0	0	0	0	0	0	0	0	0	0	0	2	0	0	0	0	1	0	0	0	0	0	0	0	1	1
1920-04-22	0	0	0	0	0	0	0	1	0	0	2	0	0	0	0	0	0	0	0	0	0	0	0	0	0	3	0	0	0	0	0	0	0	0	2	0	0	0	0	0	0	0	0	0	0	1	0	4	0
1920-04-23	0	0	0	0	0	0	0	1	0	0	0	0	0	0	0	0	0	0	0	0	0	0	0	1	0	0	1	0	0	0	0	0	0	0	0	0	1	0	1	0	0	0	0	0	0	1	0	1	0
1920-04-24	0	1	0	0	0	0	0	1	0	0	1	0	0	0	0	0	0	0	0	0	0	0	0	0	0	0	0	0	0	0	1	0	0	0	0	0	0	0	0	0	0	0	0	0	0	1	0	0	2
1920-04-25	0	0	0	0	0	0	0	1	0	0	0	0	0	0	0	0	0	0	0	0	0	0	1	0	0	0	0	0	0	0	0	0	0	0	0	0	0	0	0	0	0	0	0	0	0	0	0	2	0
1920-04-26	0	0	0	0	0	0	0	0	0	0	0	0	0	0	0	0	0	0	0	0	0	0	0	0	0	0	0	0	0	0	0	0	0	0	0	0	0	1	0	0	0	0	1	0	0	0	0	1	0
1920-04-27	0	0	0	0	0	0	0	0	0	0	2	0	0	1	0	0	0	0	0	0	0	0	0	0	0	0	1	0	1	0	0	0	0	0	0	0	0	0	0	0	0	1	0	0	0	0	0	4	0
1920-04-28	0	0	0	0	0	0	1	0	0	0	0	0	0	0	0	0	0	0	2	0	0	0	0	0	0	0	0	0	0	0	0	1	0	0	2	0	0	0	0	0	0	0	0	0	0	0	0	1	1
1920-04-29	0	0	0	0	0	0	0	0	0	0	0	0	0	0	0	0	0	0	0	0	0	0	0	0	0	0	0	0	0	0	0	1	0	0	0	0	0	0	0	0	0	1	0	0	0	0	0	3	0
1920-04-30	0	0	0	0	0	0	1	0	0	0	0	0	0	0	0	0	0	0	0	0	0	0	0	0	0	0	0	0	0	0	1	0	0	0	0	0	0	0	1	0	0	0	0	0	0	0	0	3	1
1920-05-01	0	0	0	0	0	0	0	0	0	0	1	0	0	0	0	0	0	0	0	0	0	0	0	0	0	0	0	0	0	0	0	0	0	0	0	0	0	0	1	0	0	0	0	0	0	0	0	1	1
1920-05-02	0	0	0	0	0	0	0	0	0	0	3	1	0	0	0	0	0	0	0	0	0	0	0	0	0	0	0	0	0	0	0	0	0	1	0	1	0	0	0	0	1	0	0	0	0	0	0	1	0
1920-05-03	0	0	0	0	0	0	0	0	0	0	2	1	0	0	0	0	0	0	0	0	0	0	0	0	0	0	0	0	0	0	0	0	0	0	0	0	0	0	1	0	0	0	0	0	0	0	0	2	1
1920-05-04	0	0	0	0	0	0	0	0	0	0	0	0	0	0	0	0	0	0	0	0	0	0	0	0	0	0	0	0	1	0	0	0	0	0	1	0	0	0	1	0	0	0	0	0	0	0	0	1	0
1920-05-05	0	0	0	0	0	1	0	0	0	0	2	0	0	0	0	0	0	0	0	0	0	0	0	0	0	0	0	0	0	0	0	0	0	0	1	0	0	0	1	0	0	0	0	0	0	0	0	0	0
1920-05-06	0	0	0	0	0	0	0	0	0	0	1	0	0	0	0	0	0	0	0	0	0	0	0	0	0	0	0	0	0	0	0	0	0	0	0	0	0	0	0	0	0	0	0	0	0	0	0	2	1
1920-05-07	0	0	0	0	0	1	0	0	0	0	1	0	0	1	0	0	0	0	0	0	0	0	0	1	0	0	0	0	0	0	0	0	0	0	1	0	0	0	0	0	0	0	0	0	0	0	0	2	0
1920-05-08	0	0	0	0	0	1	0	0	0	0	2	0	0	0	0	0	0	0	0	0	0	0	0	0	0	1	0	0	0	0	0	0	0	0	1	0	0	0	0	0	0	0	0	0	0	0	0	3	0
1920-05-09	0	0	0	0	0	0	0	0	0	0	1	0	0	0	0	0	0	0	0	0	0	0	0	0	0	0	0	0	0	0	0	0	0	0	0	1	0	0	0	0	0	0	0	0	0	0	0	2	1
1920-05-10	0	0	0	0	0	1	0	1	0	0	0	0	0	0	0	0	0	0	0	0	0	0	0	0	0	0	0	0	0	0	0	0	0	0	1	0	0	0	0	0	0	0	0	0	0	0	0	0	0
1920-05-11	0	0	0	0	0	0	0	0	0	0	1	0	0	0	0	0	0	0	0	0	0	0	0	0	0	0	0	0	0	0	0	0	0	0	0	0	0	0	0	1	0	0	0	0	0	0	0	2	0
1920-05-12	0	0	0	0	0	0	0	0	0	0	0	1	0	0	0	0	0	0	0	0	0	0	0	0	0	0	0	0	0	0	0	0	0	0	0	0	0	0	0	0	0	0	0	0	0	0	0	1	0
1920-05-13	0	0	0	1	0	0	0	0	1	0	0	0	0	0	0	0	0	0	0	0	0	0	0	0	0	0	0	0	0	0	0	0	0	0	0	0	0	0	0	0	0	0	0	0	0	0	0	3	0
1920-05-14	0	0	0	0	0	0	0	0	0	0	1	0	0	0	0	0	0	0	0	0	0	1	0	0	0	0	0	0	0	0	0	0	0	0	0	0	0	0	0	0	0	0	0	0	0	0	0	3	0
1920-05-15	0	0	0	0	0	0	0	0	0	0	1	0	0	1	0	0	0	0	0	0	0	0	0	0	0	0	1	0	0	0	0	0	0	0	0	0	0	0	1	0	0	0	0	0	0	0	0	4	0
1920-05-16	0	0	0	0	0	1	0	0	0	0	0	0	0	0	0	0	0	0	0	0	0	0	0	0	0	0	0	0	1	0	1	0	0	0	0	2	0	0	0	0	0	0	0	0	0	0	0	1	0
1920-05-17	0	0	0	0	0	0	0	0	0	0	0	0	0	0	0	0	0	0	0	0	0	0	0	0	0	0	0	0	0	0	0	0	0	0	0	0	0	0	0	0	0	0	0	0	0	0	1	2	0
1920-05-18	0	0	0	0	1	0	0	0	0	0	0	0	0	0	0	0	0	0	0	0	0	0	0	0	0	0	0	0	0	0	0	0	0	0	0	0	0	0	0	0	0	0	1	0	0	0	0	1	1
1920-05-19	0	0	0	0	0	0	1	0	0	0	0	0	0	0	0	0	1	0	0	0	0	0	0	0	0	0	0	0	0	0	0	0	0	0	0	0	0	0	0	0	0	0	0	0	0	0	0	2	1
1920-05-20	0	1	0	0	0	0	0	0	0	0	1	0	0	0	0	0	0	0	0	0	0	0	0	0	0	0	0	0	0	0	0	0	0	0	0	0	0	0	0	0	0	0	0	0	0	0	0	2	0
1920-05-21	0	0	0	0	0	0	0	0	0	0	1	0	0	0	0	0	0	0	0	0	0	0	0	0	0	1	0	0	0	0	0	0	0	0	0	0	0	0	1	0	0	0	0	0	0	0	0	3	0
1920-05-22	0	0	0	0	0	0	0	0	0	0	0	0	0	0	0	1	0	0	0	0	0	0	0	1	0	1	0	1	0	0	0	0	0	0	0	0	0	0	0	0	0	0	0	0	0	0	0	2	1
1920-05-23	0	0	0	0	0	0	0	0	0	0	1	0	0	0	0	0	0	0	0	0	0	0	0	0	0	1	0	0	1	0	0	0	0	0	0	0	0	0	0	0	0	0	0	0	0	0	0	2	0
1920-05-24	0	0	0	0	0	0	0	0	0	0	1	0	0	0	0	0	0	0	0	0	0	0	0	0	0	0	0	0	0	0	0	0	0	0	0	0	0	0	0	0	0	0	0	0	0	0	0	2	0
1920-05-25	0	0	0	0	0	0	0	0	0	0	2	0	0	0	0	0	0	0	0	0	0	0	0	0	0	0	0	0	0	0	0	0	0	0	1	0	1	0	0	0	0	0	0	1	0	0	0	1	0
1920-05-26	0	0	0	0	0	0	0	0	0	0	0	0	0	0	0	0	0	0	0	0	0	0	0	0	0	0	0	0	0	0	0	0	0	0	0	0	0	0	0	0	0	0	0	0	0	0	0	2	0
1920-05-27	0	0	0	0	0	0	0	0	0	0	0	0	0	0	0	0	0	0	0	0	0	0	0	0	0	0	0	0	0	0	0	0	0	0	0	0	0	0	0	0	0	0	0	0	0	1	0	1	0
1920-05-28	0	0	0	0	0	0	0	0	0	0	0	0	0	0	0	0	0	0	0	0	0	0	0	0	1	0	0	0	0	0	0	0	0	0	0	0	0	0	0	0	0	0	0	0	0	0	0	1	0
1920-05-29	0	0	0	0	0	0	0	0	0	0	0	0	0	0	0	0	0	0	0	0	0	0	0	0	0	0	0	0	0	0	0	0	0	0	0	0	0	0	0	0	0	0	0	0	0	0	0	1	0
1920-05-30	0	0	0	0	0	0	0	0	0	0	0	0	0	0	0	0	0	0	0	0	0	0	0	0	0	1	0	0	0	0	0	0	0	0	0	0	0	0	0	0	0	0	0	0	0	0	0	0	0
1920-05-31	0	0	0	0	0	0	0	0	0	0	0	0	0	0	0	0	0	0	0	0	0	0	0	0	0	0	0	0	0	0	0	0	0	0	0	0	0	0	0	0	0	0	0	0	0	0	0	0	0
1920-06-01	0	0	0	0	0	0	0	0	0	0	1	0	0	0	0	0	0	0	0	0	0	0	0	0	0	0	0	0	0	0	0	0	0	0	0	0	0	0	0	0	0	0	0	0	0	0	0	0	0
1920-06-02	0	0	0	0	0	0	0	0	0	0	3	0	0	0	0	0	0	0	0	0	0	0	0	0	0	0	0	0	0	0	0	0	0	0	0	0	0	0	0	0	0	0	0	0	0	0	0	1	0
1920-06-03	0	0	0	0	0	0	0	0	0	0	0	0	1	0	0	0	0	0	0	0	0	0	0	0	0	0	0	0	0	0	0	0	0	0	0	0	0	0	0	0	0	0	0	0	0	0	0	2	0
1920-06-04	0	0	0	0	0	0	0	0	0	0	1	0	0	0	0	0	0	0	0	0	0	0	0	0	0	0	0	0	0	0	0	0	0	0	0	0	0	0	0	0	0	0	0	0	0	0	0	0	0
1920-06-05	0	0	0	0	1	0	0	0	0	1	0	0	0	0	0	0	0	0	0	0	0	0	0	0	0	0	0	0	0	0	0	0	0	0	0	0	0	0	0	0	0	0	0	0	0	0	0	1	0
1920-06-06	0	0	0	0	0	0	0	0	0	0	0	0	0	0	0	0	0	0	0	0	0	0	0	0	0	0	0	0	0	0	0	0	0	0	0	0	0	0	0	0	0	0	0	0	0	0	0	2	0
1920-06-07	0	0	0	0	0	0	0	0	0	0	1	0	0	0	0	0	0	0	0	0	0	0	0	0	0	0	0	0	0	0	0	0	0	0	0	0	0	0	0	0	0	0	0	0	0	0	0	0	0
1920-06-08	0	0	0	0	0	0	0	0	0	0	0	0	0	0	0	0	0	0	0	0	0	0	0	0	0	0	0	0	0	0	0	0	0	0	0	0	0	0	0	0	0	0	0	0	0	1	0	3	0
1920-06-09	0	0	0	0	0	0	0	0	0	1	0	0	0	0	0	1	0	0	0	0	0	0	0	0	0	0	0	0	0	0	0	0	0	0	0	0	0	0	0	0	0	0	0	0	0	0	0	0	0
1920-06-10	0	0	0	0	0	0	0	0	0	0	1	0	0	0	0	0	0	0	0	0	0	0	0	0	0	0	0	0	0	0	0	0	0	0	0	0	0	0	0	0	0	1	0	0	0	0	0	0	0
1920-06-11	0	0	0	0	0	0	0	0	0	0	0	0	0	0	0	0	0	1	0	0	0	0	0	0	1	0	0	0	0	0	0	0	0	0	0	0	0	0	1	0	0	0	0	0	0	0	0	0	0
1920-06-12	0	0	0	0	0	0	0	0	0	0	1	0	0	0	0	0	0	0	0	0	0	0	0	0	0	0	0	0	0	0	0	0	0	0	0	0	0	0	0	0	0	0	0	0	0	0	0	1	0
1920-06-13	0	0	0	1	0	0	0	0	0	0	0	0	0	0	0	0	0	0	0	0	0	0	0	0	0	0	0	0	0	0	0	0	0	0	0	0	0	0	0	0	0	0	0	0	0	0	0	2	0
1920-06-14	0	0	0	0	0	0	0	0	0	0	2	0	0	0	0	0	0	0	0	0	0	0	0	0	0	0	0	0	0	0	0	0	0	0	0	0	0	1	0	0	0	0	0	0	0	0	0	0	0
1920-06-15	0	0	0	0	0	0	0	0	0	0	1	0	0	0	0	0	0	1	0	0	0	0	0	0	0	0	0	0	0	0	0	0	0	0	0	0	0	0	0	0	0	0	0	0	0	0	0	2	0
1920-06-16	0	0	0	0	0	0	0	0	0	0	0	0	0	0	0	1	0	0	0	0	0	0	0	0	0	0	0	0	0	0	0	0	0	0	0	0	0	0	0	0	0	1	0	0	0	0	0	2	0
1920-06-17	0	0	0	0	0	0	0	0	0	0	0	0	0	1	0	0	0	0	0	0	0	0	0	0	0	0	0	0	0	0	0	0	0	0	0	0	0	0	0	0	0	0	0	0	0	0	0	1	1
1920-06-18	0	0	0	0	0	0	0	0	0	0	0	0	0	0	0	0	0	0	0	0	0	0	0	0	0	0	0	0	0	0	0	0	0	0	0	0	0	0	0	0	0	0	0	0	0	0	0	0	0
1920-06-19	0	0	0	0	0	0	0	0	0	0	0	0	0	0	0	0	0	0	0	0	0	0	0	0	0	0	0	0	0	0	0	0	0	0	0	0	0	0	0	0	0	0	0	0	0	0	0	1	0
1920-06-20	0	0	0	0	0	0	0	0	0	0	0	0	0	0	0	0	0	0	0	0	1	0	0	0	0	0	0	1	1	0	0	0	0	0	0	0	0	0	0	0	0	0	0	0	0	0	0	1	0
1920-06-21	0	0	0	0	0	0	0	0	0	0	0	0	0	0	0	0	0	0	0	0	0	0	0	0	0	0	0	0	0	0	0	0	0	0	0	0	0	0	0	0	0	0	0	0	0	0	0	2	1
1920-06-22	0	0	0	0	0	0	0	0	0	0	0	0	0	0	0	0	0	0	0	0	1	0	0	0	0	0	0	0	0	0	0	0	1	0	0	0	0	0	0	0	0	1	0	0	0	0	0	1	0
1920-06-23	0	0	0	0	0	0	0	0	0	0	0	0	0	0	0	0	0	0	0	0	0	0	0	0	0	0	0	0	0	0	0	0	0	0	0	0	0	0	0	0	0	0	0	0	0	0	0	0	0
1920-06-24	0	0	0	0	0	0	0	0	0	0	0	0	0	0	0	0	0	0	0	0	0	0	0	0	0	0	0	0	0	0	0	0	0	0	0	0	0	0	0	0	0	0	0	0	0	0	0	1	0
1920-06-25	0	0	0	0	0	0	0	0	0	0	0	1	0	0	0	0	0	0	0	0	0	0	0	0	1	0	1	0	0	0	0	0	0	0	0	0	0	0	0	0	0	0	0	0	0	0	0	0	0
1920-06-26	0	0	0	0	1	0	0	0	0	0	0	0	0	0	0	0	0	0	0	0	0	0	0	0	0	0	0	0	0	0	0	0	0	0	0	0	0	0	0	0	0	0	0	0	0	0	0	1	0
1920-06-27	0	0	0	0	0	0	0	0	0	0	0	0	0	0	0	0	0	0	0	0	0	0	0	0	0	0	0	0	0	0	0	0	0	0	0	0	0	0	0	0	0	0	0	0	0	0	0	2	0
1920-06-28	1	0	0	0	0	1	0	0	0	0	0	0	0	0	0	0	0	0	0	0	0	0	0	0	0	0	0	0	0	0	0	0	0	0	0	0	0	0	0	0	0	0	0	0	0	0	0	1	0
1920-06-29	0	0	0	0	0	0	0	0	0	0	0	0	0	0	0	0	0	0	0	0	0	0	0	0	0	0	0	0	0	0	0	0	0	0	0	0	0	0	0	0	0	0	0	0	0	0	0	0	0
1920-06-30	0	0	0	0	0	0	0	0	0	0	1	0	0	0	0	0	0	0	0	0	0	0	0	0	0	0	0	0	0	0	0	0	0	0	0	0	0	0	0	0	0	0	0	0	0	0	0	2	0
1920-07-01	0	0	0	0	0	0	0	0	0	0	1	0	0	0	0	0	0	0	0	0	0	0	0	0	0	0	1	0	0	0	0	0	0	0	0	0	0	0	0	0	0	0	0	0	0	0	0	1	0
1920-07-02	0	0	0	0	0	0	0	0	0	0	0	0	0	0	0	0	0	0	0	0	0	0	0	0	0	0	0	0	0	0	0	0	0	0	0	0	0	0	0	0	0	0	0	0	0	0	0	0	0
1920-07-03	0	0	0	0	0	0	0	0	0	0	0	0	0	0	0	0	0	0	0	0	0	0	0	0	0	0	0	0	0	0	0	0	0	0	0	0	0	0	0	0	0	0	0	0	0	0	0	1	0
1920-07-04	0	0	0	0	0	0	0	0	0	0	0	0	0	0	0	0	0	0	0	0	0	0	0	0	0	0	0	0	0	0	0	0	0	0	0	0	0	0	0	0	0	0	0	0	0	0	0	1	0
1920-07-05	0	0	0	0	0	0	0	0	0	0	2	0	0	0	0	0	0	0	0	0	0	0	0	0	0	0	0	0	0	0	0	0	0	0	0	0	0	0	0	0	0	0	0	0	0	0	0	0	0
1920-07-06	0	0	0	0	0	0	0	0	0	0	0	0	0	0	0	0	0	0	0	0	0	0	0	0	0	0	0	0	0	0	0	0	0	0	0	0	0	0	0	0	0	0	0	0	0	0	0	1	0
1920-07-07	0	0	0	0	0	0	0	0	0	0	0	0	0	0	0	0	0	0	0	0	0	0	0	0	0	0	0	0	0	0	0	0	0	0	0	0	0	0	0	0	0	0	0	0	0	0	0	0	0
1920-07-08	0	0	0	0	0	0	0	0	0	0	0	0	0	0	0	0	0	0	0	0	0	0	0	0	1	0	0	0	0	0	0	0	0	0	0	0	0	0	0	0	0	0	0	0	0	0	0	0	0
1920-07-09	0	0	0	0	0	0	0	0	0	0	0	0	0	0	0	1	0	0	0	0	0	0	0	0	0	0	0	0	0	0	0	0	0	0	0	0	0	0	0	0	0	0	0	0	0	0	0	0	0
1920-07-10	0	0	0	0	0	0	0	0	0	0	0	0	0	0	0	0	0	0	0	0	0	0	0	0	0	0	0	0	0	0	0	0	0	0	0	0	0	0	0	0	0	0	0	0	0	0	0	1	0
1920-07-11	0	0	0	0	0	0	0	0	0	0	0	0	0	0	0	0	0	0	0	0	0	0	0	0	0	0	0	0	0	0	0	0	0	0	0	0	0	0	0	0	0	0	0	0	0	0	0	0	0
1920-07-12	0	0	0	0	0	1	0	0	0	0	0	0	0	0	0	0	0	0	0	0	0	0	0	0	0	0	0	0	0	0	0	0	0	0	0	0	0	0	0	0	0	0	0	0	0	0	0	2	1
1920-07-13	0	0	0	0	0	0	0	0	0	0	0	0	0	0	0	0	0	0	0	0	0	0	0	0	0	0	0	0	0	0	0	0	0	0	1	0	0	0	0	0	0	0	0	0	0	0	0	0	0
1920-07-14	0	0	0	0	0	0	0	0	0	0	0	0	0	0	0	0	0	0	0	0	0	0	0	0	0	0	0	0	0	0	0	0	0	0	0	0	0	0	0	0	0	0	0	0	0	0	0	1	0
1920-07-15	0	0	0	0	0	0	0	0	0	0	0	0	0	0	0	0	0	0	0	0	0	0	0	0	0	0	0	0	1	0	0	0	0	0	0	0	0	0	0	0	0	0	0	0	0	0	0	0	0
1920-07-16	0	0	0	0	0	0	0	0	0	0	0	1	0	0	0	0	0	0	0	1	0	0	0	0	0	0	0	0	0	0	0	0	0	0	0	0	0	0	0	0	0	0	0	0	0	0	0	0	0
1920-07-17	0	0	0	0	0	0	0	0	0	0	0	1	0	0	0	0	0	0	0	0	0	0	0	0	0	0	0	0	0	0	0	0	0	0	1	0	0	0	1	0	0	0	0	0	0	0	0	1	0
1920-07-18	0	0	0	1	0	0	0	0	0	0	0	0	0	0	0	0	0	0	0	0	0	0	0	0	0	0	0	0	1	0	0	0	0	0	0	1	0	0	0	0	0	0	0	0	0	0	0	0	0
1920-07-19	0	0	0	0	0	0	0	0	0	0	0	0	0	0	0	0	0	0	0	0	0	0	0	0	0	0	0	0	0	0	0	0	0	0	0	0	0	0	0	0	0	0	0	0	0	0	0	0	0
1920-07-20	0	0	0	0	0	0	0	0	0	0	0	0	0	0	0	0	0	0	0	0	0	0	0	0	1	0	0	0	0	0	0	0	0	0	0	0	0	0	1	0	0	0	0	0	0	0	0	0	0
1920-07-21	0	0	0	0	0	0	0	0	0	0	0	0	0	0	0	0	0	0	0	0	0	0	0	0	0	0	0	0	0	0	0	0	0	0	0	0	0	0	0	0	0	1	0	0	0	0	0	0	0
1920-07-22	1	0	0	0	0	0	0	0	0	1	1	0	0	0	0	0	0	0	0	0	0	0	0	0	0	0	0	0	0	0	0	0	0	0	0	0	0	0	0	0	0	0	0	0	0	0	0	1	0
1920-07-23	0	0	0	0	0	0	0	0	0	0	0	0	0	0	0	0	0	0	0	0	0	0	0	0	0	0	0	0	0	0	0	0	0	0	0	0	0	0	0	0	0	0	0	0	0	0	0	1	0
1920-07-24	0	0	0	0	0	0	0	0	0	1	0	0	0	0	0	0	0	0	0	0	0	0	0	1	0	0	0	0	0	0	0	0	0	0	0	0	0	0	0	0	0	0	0	0	0	0	0	1	0
1920-07-25	0	0	0	0	0	0	0	0	0	0	0	0	0	0	0	0	0	0	0	0	0	0	0	0	0	0	0	0	0	0	0	0	0	0	0	0	0	0	0	0	0	0	0	0	0	0	0	0	0
1920-07-26	0	0	0	0	0	0	0	0	0	0	0	0	0	0	0	0	0	0	0	0	0	0	0	0	0	0	0	0	0	0	0	0	0	0	1	0	0	0	0	0	0	0	0	0	0	0	0	0	1
1920-07-27	0	0	0	0	0	0	0	0	0	0	0	0	0	0	0	0	0	0	0	0	0	0	0	0	0	0	0	0	0	0	0	0	0	0	0	0	0	0	0	0	0	0	0	0	0	0	0	1	0
1920-07-28	0	0	0	0	0	0	0	0	0	0	0	1	0	0	0	0	0	0	0	0	0	0	0	0	0	0	0	0	0	0	0	0	0	0	0	0	0	0	0	0	0	0	0	0	0	0	0	0	0
1920-07-29	0	0	0	0	0	0	1	0	0	0	0	0	0	0	0	0	0	0	0	0	0	0	0	0	0	0	0	0	0	0	1	0	0	0	0	0	0	0	0	0	0	0	0	0	0	0	0	0	0
1920-07-30	0	0	0	0	0	0	0	0	0	0	0	0	0	0	0	0	0	0	0	0	0	0	0	0	0	0	0	0	0	0	0	0	0	0	0	0	0	0	0	0	0	0	0	0	0	0	0	2	1
1920-07-31	0	0	0	0	0	0	0	0	0	0	0	0	0	0	0	0	0	0	0	0	0	0	0	0	0	0	0	0	0	0	0	0	0	0	0	0	0	0	1	0	0	0	0	0	0	0	0	1	0
1920-08-01	0	0	0	0	0	0	0	0	0	0	2	1	0	0	0	0	0	0	0	0	0	0	0	0	0	0	0	0	0	0	0	0	0	0	0	0	0	0	0	0	1	0	0	0	0	0	0	1	0
1920-08-02	0	0	0	0	0	0	0	0	0	0	0	0	0	0	0	0	0	0	0	0	0	0	0	0	0	0	0	0	0	0	0	0	0	0	0	0	0	0	0	0	0	0	0	0	0	0	0	2	0
1920-08-03	0	0	0	0	0	0	0	0	0	0	0	0	0	0	0	0	0	0	0	0	0	0	0	0	0	0	1	0	0	0	0	0	0	0	0	0	0	0	1	0	0	0	0	0	0	0	0	0	0
1920-08-04	0	0	0	0	0	0	0	0	0	0	0	0	0	0	0	0	0	0	0	0	0	0	0	0	0	0	0	0	0	0	0	0	0	0	0	0	0	0	0	0	0	0	0	0	0	0	0	0	0
1920-08-05	0	0	0	0	0	0	0	0	0	0	0	0	0	0	0	0	0	0	0	0	0	0	0	0	0	0	0	0	0	0	0	0	0	0	0	0	0	0	0	0	0	0	0	0	0	0	0	3	0
1920-08-06	0	0	0	0	0	0	0	0	0	0	0	0	0	0	0	0	0	0	0	0	0	0	0	0	0	0	0	0	0	0	0	0	0	0	0	0	0	1	0	0	0	0	0	0	0	0	0	0	0
1920-08-07	0	0	0	0	0	0	0	0	0	0	0	0	0	0	0	0	0	0	0	0	0	0	0	0	0	0	1	0	0	1	0	0	0	0	0	0	0	0	1	0	0	1	0	0	0	0	0	2	0
1920-08-08	0	0	0	0	0	0	0	0	0	0	0	0	0	0	0	0	0	0	0	0	0	0	0	0	0	0	0	0	1	0	0	0	0	0	0	0	0	0	0	0	0	0	0	0	0	0	0	1	0
1920-08-09	0	0	0	0	0	0	0	0	0	0	0	0	0	0	0	0	0	0	0	0	0	0	0	0	0	0	0	0	0	0	0	0	0	0	0	0	0	0	0	0	0	0	0	0	0	0	0	1	0
1920-08-10	0	0	0	0	0	0	0	0	0	0	0	0	0	0	0	0	0	0	0	0	0	0	0	0	0	0	0	0	0	0	0	0	0	0	0	0	0	0	1	0	0	0	0	0	0	0	0	0	0
1920-08-11	0	0	0	0	0	0	0	0	0	0	0	0	0	1	0	0	0	0	0	0	0	0	0	0	0	0	0	0	0	0	0	0	0	0	0	0	0	0	0	0	0	0	0	0	0	0	0	0	0
1920-08-12	0	0	0	0	0	0	0	0	0	0	1	0	0	0	0	0	0	0	0	0	0	0	0	0	0	0	0	0	0	0	0	0	0	0	0	0	0	0	0	0	0	0	0	0	0	0	0	2	0
1920-08-13	0	0	0	0	0	0	0	0	0	0	0	0	0	0	0	0	0	0	0	0	0	0	0	0	0	0	0	0	0	0	0	0	0	0	0	0	0	0	1	0	0	0	0	0	0	0	0	1	0
1920-08-14	0	0	1	0	0	0	0	0	0	0	0	0	0	0	0	0	0	0	0	0	0	0	0	1	0	0	0	0	0	0	0	0	0	0	0	0	0	0	0	0	0	0	0	0	0	0	0	1	0
1920-08-15	0	0	0	0	0	0	0	0	0	0	2	0	0	0	0	0	0	0	0	0	0	0	0	0	0	0	0	0	0	0	0	0	0	0	0	0	0	0	0	0	0	0	0	0	0	0	0	1	0
1920-08-16	0	1	0	0	0	0	0	0	0	0	0	0	1	0	0	0	0	0	0	0	0	0	0	0	0	0	0	0	0	0	0	0	0	0	0	0	0	0	0	0	0	0	0	0	1	0	0	4	0
1920-08-17	0	0	0	0	0	0	0	0	0	1	0	0	0	0	0	0	0	0	0	0	0	0	0	0	0	0	0	0	0	0	0	0	0	0	0	0	0	0	0	0	0	0	0	0	0	0	0	0	0
1920-08-18	0	0	0	0	0	0	0	0	0	0	0	0	0	0	1	0	0	0	0	0	0	0	0	0	0	0	0	0	0	0	0	0	0	0	0	0	0	0	0	0	0	0	0	0	0	0	0	1	0
1920-08-19	0	0	0	0	0	0	0	0	0	0	1	0	0	0	0	0	0	0	0	0	0	0	0	0	0	0	0	0	0	0	0	0	0	0	1	0	0	0	0	0	0	0	0	0	0	0	0	1	1
1920-08-20	0	0	0	0	0	0	0	0	0	0	0	0	0	0	0	0	0	0	0	0	0	0	0	0	0	0	0	0	0	0	0	0	0	0	0	0	0	0	0	0	0	0	0	0	0	0	0	1	0
1920-08-21	0	0	0	0	0	0	0	0	0	0	0	0	0	0	0	0	0	1	1	0	0	0	0	1	0	0	0	0	0	0	0	0	0	0	1	0	0	0	0	0	0	0	0	0	0	0	0	0	0
1920-08-22	0	0	0	0	0	0	0	0	0	0	1	0	0	0	0	0	0	0	0	0	0	0	0	1	0	0	0	0	0	0	0	0	0	0	0	0	0	0	0	0	0	0	0	0	0	0	0	1	0
1920-08-23	0	0	0	0	0	0	0	0	0	0	0	0	0	0	0	0	0	0	0	0	0	0	0	0	0	0	0	0	0	0	0	0	0	0	0	0	0	0	0	0	0	0	0	0	0	0	0	3	0
1920-08-24	0	0	0	0	0	0	0	0	0	0	0	0	0	0	0	0	0	0	0	0	0	0	0	0	0	0	0	0	0	0	0	0	0	0	0	0	0	0	1	0	0	0	0	0	0	0	0	3	0
1920-08-25	0	0	0	0	0	0	0	0	0	0	0	0	0	0	0	0	0	0	0	0	0	0	0	0	0	0	0	0	0	0	0	0	0	0	1	0	0	0	0	0	0	0	0	0	0	0	0	1	0
1920-08-26	0	0	0	0	0	0	0	0	0	0	1	0	0	0	0	0	0	0	0	0	0	0	0	0	0	0	0	0	0	0	0	0	0	0	0	0	0	0	0	0	0	0	0	0	0	0	0	1	0
1920-08-27	0	0	0	0	0	0	1	0	0	0	1	0	0	0	0	0	0	0	0	0	0	0	0	0	0	0	0	0	0	0	0	0	0	0	0	0	0	0	0	0	0	0	0	0	0	0	0	0	0
1920-08-28	0	0	0	0	0	0	0	0	0	0	0	0	0	0	0	0	0	0	0	0	0	0	0	0	0	0	0	0	0	0	0	0	0	0	0	0	0	0	0	0	0	0	0	0	0	0	0	2	0
1920-08-29	0	0	0	0	0	1	0	0	0	0	0	0	0	0	0	0	0	0	0	0	0	0	0	0	0	0	0	0	0	0	0	0	0	0	0	0	0	0	0	0	0	0	0	0	0	0	0	2	0
1920-08-30	0	0	0	0	0	0	0	0	0	0	1	0	0	0	0	0	0	0	0	0	0	0	0	0	0	0	0	0	0	0	0	0	0	0	0	0	0	0	0	0	0	0	0	0	0	0	0	0	0
1920-08-31	0	0	0	0	1	0	0	0	0	0	0	0	0	0	1	0	0	0	0	0	0	0	0	0	0	0	0	0	0	0	0	0	0	0	0	0	0	0	0	0	0	0	0	0	0	0	0	2	0
1920-09-01	0	0	0	0	0	0	0	0	0	0	0	0	0	0	0	0	0	0	0	0	0	0	0	0	0	0	0	0	0	0	0	0	0	0	0	0	0	0	0	0	0	0	0	0	0	0	0	0	0
1920-09-02	0	0	0	0	0	0	0	0	0	0	0	0	0	0	0	0	0	0	0	0	0	0	0	0	0	0	0	0	0	0	0	0	0	0	0	0	0	0	0	0	0	0	0	0	0	0	0	1	0
1920-09-03	0	0	0	0	0	0	0	0	0	0	0	0	0	1	0	0	0	0	0	0	0	0	0	0	0	0	0	0	0	0	0	0	0	0	1	1	0	0	0	0	0	0	0	0	0	0	0	0	0
1920-09-04	0	0	0	0	0	0	0	0	0	0	0	0	0	0	0	0	0	0	0	0	0	0	0	1	0	0	0	0	0	0	0	0	0	0	0	0	0	0	0	0	0	0	0	0	0	0	0	0	0
1920-09-05	0	0	0	0	0	0	0	0	0	0	0	0	0	0	0	0	0	0	0	0	0	0	0	0	0	0	0	0	0	0	0	0	0	0	0	0	0	0	0	0	0	0	0	0	0	0	0	0	1
1920-09-06	0	0	0	0	0	0	0	0	0	0	1	0	0	0	0	0	0	0	0	0	0	0	1	0	0	0	0	0	0	0	0	0	0	0	0	0	0	0	0	0	0	0	0	0	0	0	0	2	0
1920-09-07	0	0	0	0	0	0	0	0	0	0	0	0	0	0	0	0	0	0	0	0	0	0	0	0	0	0	0	0	0	0	0	0	0	0	0	0	0	0	0	0	0	0	0	0	0	0	0	1	2
1920-09-08	0	0	0	0	0	0	0	0	0	0	1	0	0	0	0	0	0	0	0	0	0	0	0	0	0	0	0	0	0	0	0	0	0	0	0	0	0	0	0	0	0	0	0	0	0	0	0	2	0
1920-09-09	0	0	0	0	0	0	0	0	0	0	0	0	0	2	0	0	0	0	0	0	0	0	0	0	0	0	0	0	0	0	0	0	0	0	1	0	0	0	1	0	0	0	0	0	0	0	0	1	1
1920-09-10	0	0	0	0	0	0	0	0	0	0	0	0	0	0	0	0	0	0	0	0	0	0	0	0	0	0	0	0	0	0	0	0	0	0	0	0	0	0	0	0	0	0	1	0	0	0	0	3	1
1920-09-11	0	0	0	0	0	0	0	0	0	0	1	0	0	0	0	0	0	0	0	0	0	0	0	0	0	0	0	0	0	0	0	0	0	0	0	0	0	0	0	0	0	0	0	0	0	0	0	1	0
1920-09-12	0	1	0	0	0	0	0	0	0	0	0	0	0	0	0	0	0	0	0	0	0	0	0	0	0	0	0	0	0	0	0	0	0	0	0	0	0	0	0	0	0	0	0	0	0	0	0	1	0
1920-09-13	0	0	0	0	0	1	0	0	0	0	1	0	0	1	0	0	0	0	0	0	0	0	0	0	0	0	0	0	0	0	0	0	0	0	0	0	0	0	0	0	0	0	0	0	1	0	0	2	1
1920-09-14	0	0	0	0	0	0	0	0	0	0	1	0	0	0	0	0	0	0	0	1	0	0	0	0	0	0	0	0	0	0	0	0	0	0	0	0	0	0	0	1	0	0	0	0	0	0	0	1	0
1920-09-15	0	0	0	0	0	1	0	0	0	0	0	0	0	0	0	0	0	0	0	0	0	0	0	0	0	0	0	0	0	0	0	0	0	0	0	0	0	0	0	0	0	0	0	0	0	0	0	1	0
1920-09-16	0	0	0	0	0	0	0	0	0	0	0	0	0	0	0	0	0	0	0	0	0	0	0	0	0	0	0	0	0	0	0	0	0	0	1	0	0	0	0	0	0	0	0	0	0	0	0	0	0
1920-09-17	0	0	0	0	0	0	0	0	0	0	1	0	0	0	0	0	0	0	0	0	0	0	0	0	0	0	0	0	0	0	0	0	0	0	0	0	0	0	0	0	0	0	0	0	0	0	0	0	2
1920-09-18	0	0	0	0	0	0	0	0	0	0	0	0	0	0	0	0	0	0	0	0	0	0	0	0	0	0	0	0	0	0	0	0	0	0	2	0	0	0	0	0	0	0	0	0	0	0	0	0	0
1920-09-19	0	0	0	0	0	0	0	0	0	0	0	0	0	0	0	0	0	0	0	0	0	0	0	0	0	0	0	0	0	0	0	0	0	0	0	0	0	0	0	0	0	0	0	0	0	0	0	0	0
1920-09-20	0	0	0	0	0	0	0	0	0	0	0	1	0	0	0	0	0	0	0	0	0	0	0	0	0	0	0	0	0	0	0	0	0	0	0	1	0	0	0	0	0	0	0	0	0	0	0	0	0
1920-09-21	0	0	0	0	0	0	0	0	0	1	1	0	0	0	0	0	0	0	0	0	0	0	0	0	0	0	0	0	0	0	0	0	0	0	0	0	0	0	0	0	0	0	0	0	0	0	0	1	0
1920-09-22	0	0	0	0	0	0	0	0	0	0	0	0	0	0	0	0	0	0	0	0	0	0	0	0	0	1	0	0	0	0	0	0	0	0	0	0	0	0	0	0	0	0	0	0	0	0	0	1	0
1920-09-23	0	0	0	1	0	0	0	0	0	0	0	0	0	0	0	0	0	0	0	0	0	0	0	0	0	0	0	0	0	0	0	0	0	0	0	0	0	0	0	0	0	0	0	0	0	0	0	0	2
1920-09-24	0	0	0	0	0	0	0	0	0	0	0	0	0	0	0	0	0	0	0	0	0	0	0	0	0	0	0	0	0	0	0	0	0	0	0	0	0	0	0	0	0	0	0	0	1	0	0	2	0
1920-09-25	0	0	0	0	0	0	0	0	0	0	0	0	0	0	0	0	0	0	0	0	0	0	0	1	0	0	0	0	0	0	0	0	0	0	1	0	0	0	0	0	0	0	0	0	0	0	0	0	0
1920-09-26	0	0	0	0	0	0	0	0	0	0	0	0	0	0	0	0	0	0	0	0	0	0	0	0	0	0	0	0	0	0	0	0	0	0	0	0	0	0	0	0	0	0	0	0	0	0	0	0	0
1920-09-27	0	0	0	0	0	0	0	0	0	0	1	0	0	0	0	0	0	0	0	0	0	0	0	0	0	0	0	0	0	0	0	0	0	0	0	0	0	0	0	0	0	0	0	0	0	0	0	0	1
1920-09-28	0	0	0	0	0	0	0	0	0	1	0	0	0	0	0	0	0	0	0	0	0	0	0	0	0	0	0	0	0	0	0	0	0	0	0	0	0	0	0	0	0	0	0	0	0	0	0	0	0
1920-09-29	0	0	0	0	0	0	0	0	0	0	0	0	0	0	0	0	0	0	0	0	0	0	0	0	0	0	0	0	0	0	0	0	0	0	0	0	0	0	0	0	0	0	0	0	0	0	0	0	0
1920-09-30	0	0	0	0	0	0	0	0	0	0	1	0	0	0	0	0	0	0	0	0	0	0	0	0	0	0	0	0	0	0	0	0	0	0	0	0	0	0	0	0	0	0	0	0	0	0	0	1	0
1920-10-01	0	0	0	0	0	0	0	0	0	1	0	0	0	0	0	0	0	0	0	0	0	0	0	0	0	0	0	0	0	0	0	0	0	0	1	0	0	0	0	0	0	0	0	0	0	0	0	0	1
1920-10-02	0	0	0	0	0	0	0	0	0	0	0	0	0	0	0	1	0	0	0	0	0	0	0	0	0	1	0	0	0	0	0	0	0	0	0	0	0	0	0	0	0	0	0	0	0	0	0	0	0
1920-10-03	0	0	0	1	0	0	0	0	0	0	0	0	0	0	0	0	0	0	0	0	0	0	0	0	0	0	0	0	0	0	0	0	0	0	0	0	0	0	0	1	0	0	0	0	1	0	0	1	0
1920-10-04	0	0	0	0	0	0	0	0	0	0	0	0	0	0	0	0	0	0	0	0	0	0	0	0	0	0	1	0	0	0	0	0	1	0	0	0	0	0	0	0	0	0	0	0	0	0	0	0	2
1920-10-05	0	0	0	0	0	0	0	0	0	0	0	0	0	0	0	0	0	0	0	0	0	0	0	0	0	0	0	1	0	0	0	0	0	0	0	0	0	0	0	0	0	0	0	0	0	0	0	1	0
1920-10-06	0	0	0	0	0	0	0	0	0	0	0	0	0	0	0	0	0	0	0	0	0	0	0	0	0	0	0	0	0	0	0	0	0	0	1	0	0	0	0	0	0	0	0	0	0	0	0	0	0
1920-10-07	0	0	0	0	0	0	0	0	0	0	0	0	0	0	0	0	0	0	0	0	0	0	0	0	0	0	0	0	0	0	0	0	0	0	0	0	0	0	0	0	0	0	0	0	0	0	0	0	0
1920-10-08	0	0	0	0	0	0	0	0	0	0	0	0	0	0	0	0	0	0	1	0	0	0	0	0	0	0	0	0	0	0	0	0	0	0	0	0	0	0	0	0	0	0	0	0	0	0	0	1	0
1920-10-09	0	0	0	0	0	0	0	0	0	0	0	0	0	0	0	0	0	0	1	0	0	0	0	0	0	1	0	0	0	0	0	0	0	0	0	0	0	0	0	0	0	0	0	0	0	0	0	0	0
1920-10-10	1	0	0	0	0	0	0	0	0	0	1	1	0	0	0	0	0	0	0	0	0	0	1	0	0	0	0	0	0	0	0	0	0	0	1	0	0	1	1	0	0	0	0	0	0	0	0	1	0
1920-10-11	0	0	0	0	0	0	0	0	0	1	0	0	0	0	0	0	0	0	0	0	0	0	0	0	0	0	0	0	0	0	0	0	0	0	0	0	0	0	0	0	0	0	0	0	0	0	0	0	0
1920-10-12	0	0	0	0	0	0	0	0	0	0	0	0	0	0	0	0	0	0	0	0	0	0	0	0	0	0	0	0	0	0	0	0	0	0	0	0	0	0	0	0	0	0	1	0	0	0	0	0	0
1920-10-13	0	0	0	0	0	0	0	0	0	0	0	0	0	0	0	0	0	0	0	0	0	0	0	0	0	0	0	0	0	0	0	0	0	0	1	0	0	0	0	0	0	0	0	0	0	0	0	1	1
1920-10-14	0	0	0	0	0	0	0	0	0	0	0	0	0	0	0	0	0	0	0	0	0	0	0	0	0	0	0	0	1	0	0	0	0	0	0	0	0	0	0	0	0	0	0	0	0	0	0	0	0
1920-10-15	0	0	0	0	0	0	0	0	0	0	0	0	0	0	0	0	0	0	0	0	0	0	0	0	0	0	0	0	0	0	0	0	0	0	0	0	0	0	0	0	0	0	0	0	0	0	0	2	0
1920-10-16	0	0	0	0	0	0	0	0	0	0	0	0	0	0	0	0	0	0	0	0	0	0	0	0	0	0	0	0	0	0	0	0	0	0	0	0	0	0	0	0	0	0	0	0	0	0	0	0	0
1920-10-17	0	0	0	0	0	0	0	0	0	0	0	0	0	0	0	0	0	0	0	0	0	0	0	0	0	0	0	0	0	0	0	0	0	0	1	0	0	0	0	0	0	0	0	0	0	0	0	1	0
1920-10-18	0	0	0	0	1	0	0	0	0	0	1	0	0	0	0	0	0	0	0	0	0	0	0	0	0	0	0	0	0	0	0	0	0	0	0	0	0	0	0	0	0	0	0	0	0	0	0	2	1
1920-10-19	0	0	0	0	0	0	0	0	0	0	0	0	0	1	0	0	0	0	0	0	0	0	0	0	0	0	0	0	0	0	0	0	0	0	0	0	0	0	2	0	0	0	0	0	0	0	0	1	0
1920-10-20	0	0	0	0	0	0	0	0	0	0	0	0	0	0	0	0	0	0	0	0	0	0	0	0	0	0	0	0	0	0	0	0	0	0	0	0	0	0	0	0	0	0	0	0	0	0	0	0	0
1920-10-21	0	0	0	0	0	0	0	0	0	0	1	0	0	0	0	0	0	0	0	0	0	0	0	0	0	0	0	0	0	0	0	0	0	0	0	0	0	0	0	0	0	0	0	0	0	0	0	1	0
1920-10-22	0	0	0	0	0	0	0	0	0	0	1	0	0	0	0	0	0	0	0	0	0	0	0	0	0	0	0	0	1	0	0	0	0	0	0	0	0	0	0	0	0	0	0	1	0	0	0	0	0
1920-10-23	0	0	0	0	0	0	0	0	0	0	0	0	0	0	1	0	0	0	0	0	0	0	0	0	0	0	0	0	0	0	0	0	0	0	0	0	0	0	0	0	0	0	0	0	0	0	0	0	0
1920-10-24	0	0	0	0	0	0	0	0	0	1	0	0	0	0	0	0	0	0	0	0	0	0	0	0	0	0	0	0	0	0	0	0	0	0	0	0	0	0	0	0	0	0	0	0	0	0	0	1	0
1920-10-25	0	0	0	0	0	0	0	0	0	0	0	0	0	0	0	0	0	0	1	0	0	0	0	0	0	0	0	0	0	0	0	0	0	0	0	0	0	0	0	0	0	0	0	0	0	0	0	1	0
1920-10-26	1	0	0	0	0	0	0	0	0	0	0	0	0	0	0	0	0	0	0	0	0	0	0	0	0	0	0	0	0	0	0	0	0	0	0	0	0	0	0	0	0	0	0	0	0	0	0	0	0
1920-10-27	0	0	0	0	0	0	0	0	0	0	0	0	0	0	0	0	0	0	0	0	0	0	0	0	0	0	0	0	0	0	0	0	0	0	0	0	0	0	1	0	0	0	0	0	0	0	0	0	0
1920-10-28	0	0	0	0	0	0	0	0	0	1	1	0	0	0	0	0	0	0	0	0	0	0	0	0	0	0	0	0	1	0	0	0	0	0	1	0	0	0	0	1	1	0	0	0	0	0	0	2	0
1920-10-29	0	0	0	0	0	0	0	0	0	0	0	0	0	0	0	0	0	0	0	0	0	0	0	0	0	0	0	0	0	0	0	0	1	0	0	0	0	0	0	0	0	0	0	0	0	0	0	2	0
1920-10-30	0	0	0	0	0	0	0	0	0	0	0	0	0	0	0	0	0	0	0	0	0	0	0	0	0	0	0	0	1	0	0	0	0	0	0	0	0	0	0	0	0	0	0	0	0	0	0	1	1
1920-10-31	0	0	0	0	0	0	0	0	0	0	0	0	0	0	0	0	0	0	0	0	0	0	0	0	0	0	0	0	0	0	0	0	0	0	0	0	0	0	0	0	0	0	0	0	0	0	0	2	1
1920-11-01	0	0	0	0	0	0	0	0	0	0	0	0	0	0	0	0	0	0	0	0	0	0	1	0	0	0	0	0	0	0	0	0	0	0	0	0	0	0	0	0	0	0	0	0	0	0	0	2	1
1920-11-02	0	0	0	0	1	0	0	0	0	0	1	0	0	0	0	0	0	0	0	0	0	0	0	0	0	0	0	0	0	0	0	0	0	0	0	0	0	0	0	0	0	1	0	0	0	0	0	0	0
1920-11-03	0	0	0	0	0	0	0	0	0	0	2	0	0	0	0	0	0	0	0	0	0	0	0	0	0	0	0	0	0	0	0	0	0	0	0	0	0	0	1	0	0	0	0	0	0	0	0	1	1
1920-11-04	0	0	0	0	0	1	0	0	0	0	0	0	0	0	0	0	0	0	0	0	0	1	0	0	0	0	0	0	0	0	0	0	0	0	0	0	0	0	0	0	0	0	0	0	0	0	0	2	0
1920-11-05	0	0	0	0	1	1	0	0	0	0	0	0	0	0	0	1	0	0	0	0	0	0	0	0	0	0	0	0	0	0	0	0	0	0	1	0	0	0	0	0	0	0	0	0	0	0	0	0	0
1920-11-06	0	0	0	0	1	0	0	0	0	0	0	0	0	0	0	0	0	0	0	0	0	0	0	0	0	0	0	0	0	0	0	0	0	0	0	0	0	0	0	1	0	1	0	0	0	0	0	4	0
1920-11-07	0	0	0	0	0	0	1	0	0	0	1	0	0	0	0	1	1	0	0	0	0	0	0	0	0	0	0	0	0	0	0	0	0	0	0	0	0	0	0	0	0	0	0	0	0	0	0	1	0
1920-11-08	0	0	0	0	0	0	0	0	0	0	0	0	0	0	0	0	0	0	0	0	0	0	0	0	0	0	0	0	0	0	0	0	0	0	0	0	0	0	0	0	0	0	0	0	0	0	0	3	0
1920-11-09	0	0	0	1	0	0	0	0	0	0	1	0	0	0	0	0	0	0	0	0	0	0	0	0	0	0	0	0	0	0	0	0	0	0	0	0	0	0	0	0	0	0	0	0	0	0	0	0	0
1920-11-10	0	0	0	0	0	0	0	0	0	0	0	0	0	0	0	1	0	0	0	0	0	0	0	0	0	0	1	0	0	0	0	0	0	0	0	1	0	0	1	0	0	0	0	0	0	0	0	1	0
1920-11-11	0	0	0	0	0	0	0	0	0	1	0	0	0	0	0	0	0	0	0	0	0	0	0	0	0	0	0	0	0	0	0	0	0	0	1	1	1	1	1	0	0	0	0	0	0	0	0	3	0
1920-11-12	0	0	0	0	0	0	0	0	0	1	0	0	0	0	0	0	0	0	0	1	0	0	0	0	0	0	0	0	0	0	0	0	0	0	0	0	0	0	1	0	0	0	0	0	0	0	0	1	1
1920-11-13	0	0	0	0	0	0	0	0	0	0	0	0	2	0	0	0	0	0	0	0	0	0	0	0	0	0	0	0	0	0	0	0	0	0	0	0	1	0	0	1	0	0	0	0	0	0	0	2	1
1920-11-14	0	0	0	0	0	0	0	0	0	0	1	0	0	0	0	0	0	0	0	0	0	0	0	0	0	0	0	0	0	0	0	0	0	0	0	0	0	0	0	0	0	0	0	0	0	0	0	1	0
1920-11-15	0	0	0	0	0	0	0	0	0	0	1	0	0	0	0	1	0	0	0	0	0	0	0	0	0	0	0	0	0	0	0	0	1	0	0	0	0	0	0	0	0	0	0	0	0	0	0	4	0
1920-11-16	0	0	0	0	0	0	0	0	0	1	0	0	0	0	0	1	0	0	0	0	0	0	0	0	0	0	0	0	0	0	0	1	0	0	0	0	0	0	0	0	0	0	0	0	0	0	0	0	0
1920-11-17	0	0	0	0	0	0	0	0	0	0	1	0	0	0	0	1	0	0	0	0	0	0	0	0	0	0	0	0	0	0	0	0	0	0	0	0	0	0	0	1	0	0	0	0	0	0	0	2	0
1920-11-18	0	0	0	0	0	0	0	0	0	2	1	0	0	0	0	0	0	0	0	1	0	0	0	0	0	0	0	0	0	0	0	0	0	0	0	0	0	0	0	0	0	0	0	1	0	0	0	2	0
1920-11-19	1	0	0	0	0	0	0	0	0	0	0	0	0	0	1	1	1	0	0	0	0	0	0	0	0	0	0	0	0	0	0	0	0	0	0	0	0	0	0	1	0	1	0	0	0	0	0	1	0
1920-11-20	0	0	0	0	0	0	0	0	0	0	1	0	0	0	0	1	0	0	0	0	1	0	0	0	0	0	0	0	0	0	1	0	0	0	0	0	0	0	2	0	0	0	0	0	0	0	0	1	1
1920-11-21	0	0	0	0	0	1	0	0	0	0	0	0	0	0	0	0	0	0	0	0	0	0	0	0	0	0	0	0	0	0	0	0	0	0	0	0	0	0	2	0	1	0	0	0	0	0	0	4	1
1920-11-22	0	0	0	0	0	0	1	0	0	1	1	0	0	0	0	0	0	0	0	2	0	0	0	0	0	0	0	0	0	0	0	0	0	0	2	0	0	0	0	0	0	0	0	0	0	0	0	3	0
1920-11-23	0	0	1	0	0	0	0	0	0	0	0	0	0	0	0	0	0	0	0	0	0	0	0	0	0	0	0	0	0	0	0	1	0	0	1	0	0	0	0	0	0	0	0	0	0	0	0	1	0
1920-11-24	1	0	0	1	0	0	0	0	0	1	1	0	0	0	0	0	0	0	0	0	0	0	0	0	0	0	0	0	0	0	0	0	0	0	0	0	0	0	0	1	1	1	0	0	0	0	0	2	0
1920-11-25	0	0	0	0	0	0	0	0	0	0	0	0	1	0	0	0	0	0	0	0	0	0	0	0	0	0	0	0	0	0	0	0	0	0	0	0	0	1	1	0	0	0	0	0	0	0	0	4	1
1920-11-26	0	0	0	0	0	0	0	0	0	0	1	0	0	0	0	0	0	0	0	0	1	0	0	0	0	0	0	0	0	0	0	1	0	0	0	0	0	1	0	0	0	0	0	0	0	0	0	1	0
1920-11-27	0	0	0	0	0	0	0	0	0	0	0	0	0	0	0	1	0	0	0	0	0	0	0	0	0	0	0	0	0	0	0	0	0	1	0	0	0	0	0	0	0	0	0	0	0	0	0	1	1
1920-11-28	0	0	0	0	0	0	0	0	0	1	0	0	0	0	0	0	0	0	1	0	0	0	0	0	0	0	0	0	0	0	0	0	0	0	0	0	0	0	0	0	0	0	0	0	0	0	0	3	0
1920-11-29	0	0	0	0	0	0	0	0	0	1	1	0	0	0	0	0	0	0	0	0	0	0	0	1	0	1	0	1	0	0	0	0	0	0	0	1	0	0	0	0	0	0	0	0	0	0	0	1	0
1920-11-30	0	0	0	1	0	0	0	0	0	0	1	0	0	0	0	1	0	0	0	0	0	0	0	0	0	0	0	0	0	0	0	1	0	0	0	0	0	0	0	0	0	0	0	0	0	0	0	0	0
1920-12-01	0	0	0	0	0	0	0	0	0	0	0	0	0	0	0	1	0	0	0	0	0	0	0	0	0	0	0	0	0	0	0	0	0	0	0	0	0	0	1	0	0	0	0	0	0	0	0	0	0
1920-12-02	0	0	0	0	0	0	0	0	0	0	0	0	0	0	0	0	0	0	0	0	0	0	0	0	0	0	1	0	0	0	0	0	0	0	0	1	0	0	1	0	0	0	0	0	0	0	0	3	1
1920-12-03	0	0	0	0	0	0	0	0	0	0	1	0	0	0	0	1	0	0	0	0	0	0	1	0	1	0	0	0	0	0	0	0	0	0	0	0	0	0	0	0	0	0	0	0	0	0	0	2	2
1920-12-04	0	0	0	0	0	0	0	0	0	0	0	0	0	0	0	0	0	0	0	0	0	0	0	0	0	0	0	0	0	0	0	0	0	0	0	0	0	0	0	0	1	0	0	0	0	1	0	3	0
1920-12-05	0	1	0	1	0	0	0	0	0	0	0	0	0	0	0	0	0	0	0	0	1	0	0	0	0	0	0	0	0	0	0	0	0	0	0	0	0	0	0	0	0	0	0	0	0	0	0	4	0
1920-12-06	0	0	0	1	0	0	0	0	0	0	0	0	0	0	0	1	0	0	0	1	0	0	0	0	0	0	0	0	0	0	0	0	0	1	1	0	0	0	0	0	0	0	0	0	0	1	0	1	0
1920-12-07	0	0	0	1	0	0	0	0	0	0	0	1	0	0	0	0	0	0	0	1	0	0	0	0	0	0	2	0	0	0	0	0	0	0	0	0	0	0	1	0	0	0	0	0	0	0	0	3	0
1920-12-08	0	0	0	0	0	0	1	0	0	0	0	0	0	0	0	0	0	0	0	0	0	0	0	1	1	0	0	0	0	0	0	0	0	0	1	0	0	0	0	0	0	0	0	0	0	0	0	2	0
1920-12-09	0	0	0	0	0	0	0	0	0	0	0	0	0	0	0	0	0	0	0	0	0	1	0	0	0	0	0	0	0	0	0	0	0	0	0	0	1	0	0	0	0	1	0	0	0	0	0	4	1
1920-12-10	0	0	0	0	0	0	0	0	0	0	0	0	0	0	0	0	0	0	1	0	0	0	0	0	0	0	0	0	0	0	0	0	1	0	1	0	0	0	0	0	0	0	0	1	0	1	0	1	0
1920-12-11	0	0	0	0	0	0	0	0	0	0	0	0	0	0	0	0	0	0	0	0	1	0	0	0	0	0	1	0	0	0	0	0	0	0	0	0	0	0	0	0	0	0	0	0	0	0	0	0	0
1920-12-12	0	0	0	0	1	0	0	0	0	0	1	0	0	0	0	0	0	0	0	0	0	0	0	0	0	0	0	0	0	0	0	0	0	0	0	0	0	0	0	0	1	0	0	0	0	0	0	1	0
1920-12-13	0	0	0	1	0	0	0	0	0	0	0	0	0	1	0	0	0	0	0	0	1	0	0	0	0	0	0	0	0	0	0	0	0	0	0	0	0	0	2	0	0	0	0	0	0	0	0	2	1
1920-12-14	0	0	0	0	0	0	1	0	0	0	0	1	0	0	0	0	0	0	0	0	1	0	0	0	0	0	0	0	0	0	0	0	0	0	0	0	0	0	0	0	0	0	0	1	0	0	0	2	0
1920-12-15	0	0	0	0	0	0	0	0	0	2	0	0	0	1	0	0	0	0	0	0	0	1	0	0	0	0	0	0	0	1	1	0	0	0	0	0	0	0	0	0	0	0	0	0	0	0	0	0	0
1920-12-16	0	0	0	0	0	0	0	0	0	0	0	0	0	0	0	1	0	0	0	0	0	0	0	0	0	0	0	0	0	0	0	0	0	0	0	0	0	0	0	0	0	0	0	0	1	0	0	2	0
1920-12-17	0	0	0	0	0	0	0	0	0	0	0	0	0	0	0	0	0	0	0	0	0	0	0	1	0	0	0	0	0	0	0	0	0	0	0	0	1	0	1	0	0	0	0	0	0	0	0	2	0
1920-12-18	0	0	0	0	0	0	0	0	0	0	0	0	0	1	0	0	0	0	0	0	0	0	0	0	0	0	0	0	0	0	0	0	0	0	0	0	0	0	0	0	0	0	0	0	0	0	0	0	0
1920-12-19	0	0	0	0	0	0	0	0	0	0	0	0	0	0	0	0	2	0	0	0	0	0	0	0	0	0	0	0	0	0	0	0	0	0	0	0	0	0	0	0	0	0	0	0	0	0	0	0	1
1920-12-20	0	1	0	0	0	0	0	0	0	1	2	0	0	0	0	0	0	0	0	0	0	0	0	0	0	0	0	0	0	0	0	0	0	0	0	1	0	0	0	0	0	0	0	0	0	0	0	1	0
1920-12-21	0	0	0	0	0	0	0	0	0	1	1	0	0	1	0	0	0	0	0	0	0	0	0	0	0	0	0	0	0	1	0	0	0	0	0	1	0	0	0	0	0	0	0	0	0	2	0	2	0
1920-12-22	1	0	0	0	0	0	0	0	0	0	2	0	0	0	0	0	0	0	0	0	1	0	0	0	0	0	0	0	0	0	0	0	1	0	0	0	0	0	0	0	0	0	0	1	0	0	0	0	0
1920-12-23	0	0	0	0	0	0	0	0	0	0	1	0	0	0	0	0	0	0	0	0	0	0	0	0	0	0	0	0	0	0	0	0	0	0	0	0	0	0	0	0	0	0	0	0	0	0	0	2	1
1920-12-24	0	0	0	1	0	0	0	0	0	0	1	0	0	0	0	0	0	0	0	0	0	0	0	0	0	0	0	0	0	0	0	0	0	0	0	0	0	0	0	0	0	0	0	0	0	0	0	2	0
1920-12-25	1	0	0	0	0	1	0	0	1	0	2	0	0	0	0	0	0	0	0	0	0	0	0	0	0	0	0	0	0	0	0	0	0	0	0	0	0	1	0	0	0	0	0	0	0	0	0	1	0
1920-12-26	0	0	0	0	0	0	1	0	0	0	0	0	0	1	0	1	0	0	0	0	0	0	0	1	0	0	0	0	0	0	0	0	0	0	0	1	0	0	2	0	0	0	0	0	0	0	0	3	1
1920-12-27	0	1	0	1	0	0	0	0	0	0	0	0	0	1	0	0	0	0	0	0	0	0	0	0	1	0	0	0	0	0	0	0	0	0	0	0	0	0	1	0	0	0	0	0	0	1	0	1	0
1920-12-28	0	0	0	0	0	0	0	1	0	0	0	1	0	0	0	1	0	0	1	0	0	0	0	1	0	0	0	0	0	0	0	0	0	1	0	0	0	0	0	0	0	0	0	2	0	0	0	1	0
1920-12-29	1	0	1	0	0	0	0	0	0	0	0	1	0	0	0	0	0	0	0	1	0	0	0	0	0	0	0	0	0	0	0	0	1	0	0	0	0	0	0	0	1	0	0	0	0	0	0	5	0
1920-12-30	1	0	0	1	0	0	0	0	0	0	2	1	0	1	0	0	0	0	0	1	1	0	0	0	0	0	0	0	0	0	0	0	1	0	0	0	0	0	3	0	0	0	0	0	0	0	0	2	2
1920-12-31	0	0	0	0	1	1	1	0	1	1	1	0	0	0	0	1	0	0	0	0	0	0	0	0	0	0	0	0	0	0	0	0	1	0	0	0	0	0	0	0	0	0	0	0	0	0	0	2	0
	231	122	99	189	182	160	234	122	90	315	1088	413	115	235	79	282	211	86	179	111	185	101	75	232	124	211	168	86	131	56	127	71	104	60	715	202	82	109	777	128	190	244	50	95	111	145	71	4656	962
[truncated: 68 more columns]

## Sheet: 1910 flu-pneum data
These data were collated from individual death certificates publicly available on the Missouri Digital Heritage website: Missouri State Archives. Missouri Death Certificates, 1910 - 1971. Missouri Digital Heritage. 2023. Available: https://s1.sos.mo.gov/records/Archives/ArchivesMvc/DeathCertificates
Week 0f	Adair	Andrew	Atchison	Audrain	Barry	Barton	Bates	Benton	Bollinger	Boone County	Buchanan	Butler	Caldwell	Callaway	Camden	Cape Girardeau	Carroll	Carter	Cass	Cedar	Chariton	Christian	Clark	Clay	Clinton	Cole	Cooper	Crawford	Dade	Dallas	Daviess	DeKalb	Dent	Douglas	Dunklin	Franklin	Gasconade	Gentry	Greene	Grundy	Harrison	Henry	Hickory	Holt	Howard	Howell	Iron	Jackson	Jasper
1909-12-26	0	0	0	0	0	0	0	0	0	0	0	0	0	0	0	1	0	0	0	0	0	0	0	0	0	0	0	0	0	0	0	0	0	0	0	0	0	0	0	0	0	0	0	0	0	0	0	3	0
1910-01-02	0	1	0	0	0	0	0	0	0	1	1	0	0	0	0	3	0	0	0	0	0	0	0	0	0	0	0	0	0	0	0	0	0	0	0	0	0	0	4	0	0	0	0	0	0	0	0	13	0
1910-01-09	0	0	0	0	0	0	0	1	0	0	4	0	0	0	0	0	0	0	1	0	0	0	0	0	0	0	0	0	0	1	1	0	0	0	2	0	0	0	3	0	0	0	0	0	0	0	0	10	0
1910-01-16	0	1	1	1	0	0	0	0	0	1	3	0	0	0	0	1	0	0	0	0	1	0	0	0	0	0	0	1	0	0	0	0	0	0	0	0	0	0	2	0	0	0	0	0	0	0	0	14	1
1910-01-23	0	0	0	0	0	1	0	0	0	0	2	0	0	0	0	1	0	0	0	0	1	0	0	1	0	0	1	0	1	0	0	0	0	0	0	0	0	0	2	0	0	0	0	0	0	0	0	9	0
1910-01-30	1	0	0	1	2	0	0	1	1	0	1	0	1	2	0	0	0	0	1	0	1	0	0	0	0	2	0	0	1	0	0	0	0	0	0	1	0	1	1	0	1	0	0	0	1	0	0	12	2
1910-02-06	0	0	0	0	2	0	0	0	0	2	0	1	0	1	0	4	1	0	1	0	0	1	0	0	1	2	2	1	0	0	0	1	1	0	7	2	0	0	3	0	1	2	0	0	0	1	0	10	3
1910-02-13	1	0	1	0	2	0	1	1	0	2	4	1	0	4	0	1	3	0	2	2	2	1	0	0	1	0	1	0	0	2	2	0	0	1	1	2	0	1	8	1	0	0	0	1	1	0	0	9	1
1910-02-20	1	0	0	0	0	2	1	1	0	0	2	0	0	2	0	1	1	0	4	0	1	0	1	0	0	2	0	2	0	1	1	1	1	1	4	2	0	0	3	0	0	2	0	0	0	1	0	17	5
1910-02-27	0	1	0	1	2	2	3	1	0	2	4	2	0	1	0	4	4	0	3	1	1	2	0	0	0	3	0	0	3	0	1	0	1	0	7	2	0	0	4	0	0	2	1	0	1	0	0	20	1
1910-03-06	2	0	0	1	0	0	1	0	0	1	7	2	0	3	0	0	4	0	4	0	2	1	1	2	1	3	0	0	1	2	0	1	0	0	4	1	2	2	4	2	0	2	0	0	1	0	0	14	3
1910-03-13	1	0	1	1	0	1	0	1	2	6	2	3	2	3	0	3	3	0	0	0	0	0	2	1	1	2	1	0	0	0	2	0	0	0	6	4	2	0	8	1	1	0	2	2	0	2	0	13	4
1910-03-20	0	0	0	2	1	0	2	1	0	1	4	1	0	2	1	2	1	0	0	2	1	0	1	1	0	2	0	0	0	1	1	0	1	0	3	2	1	0	5	0	0	1	1	0	1	1	0	18	2
1910-03-27	0	0	0	0	1	1	0	0	1	1	3	3	1	3	0	1	0	1	0	2	0	1	0	1	0	3	0	0	0	0	0	0	1	0	2	1	2	0	4	1	0	1	1	0	0	1	0	11	2
1910-04-03	1	0	0	0	0	0	0	0	0	1	1	0	0	1	0	0	0	0	0	1	2	0	0	0	0	1	1	0	0	0	0	0	0	0	1	1	0	0	1	0	0	0	0	0	1	0	0	12	4
1910-04-10	0	0	0	1	0	0	0	0	0	0	1	0	0	1	0	0	1	1	0	0	0	1	0	0	2	0	0	2	0	0	1	0	0	0	3	2	1	0	2	0	0	0	0	0	1	2	0	9	3
1910-04-17	0	0	0	0	0	0	0	0	0	0	0	1	0	2	0	1	0	0	0	0	1	1	0	1	0	0	0	0	0	0	0	0	1	0	1	0	0	0	2	0	0	1	0	0	0	0	0	7	3
1910-04-24	0	0	0	0	0	0	0	0	0	1	0	0	0	0	0	1	1	0	0	0	1	1	0	0	0	0	0	0	0	0	0	0	0	0	0	0	1	0	3	0	1	2	0	0	1	0	0	8	3
1910-05-01	0	0	0	0	1	1	0	0	0	0	1	1	0	1	1	2	1	0	0	1	0	0	0	0	0	1	0	0	0	0	1	0	1	0	0	1	0	0	1	0	0	0	0	0	1	0	0	9	3
1910-05-08	1	0	0	0	1	0	0	1	0	0	4	0	0	2	0	1	0	0	0	0	0	0	0	0	0	0	0	1	0	0	0	0	0	0	1	0	0	0	0	0	2	0	0	1	0	1	1	3	0
1910-05-15	1	0	0	0	1	0	0	0	1	0	3	0	0	0	0	1	0	0	1	1	0	0	0	0	0	2	0	0	0	0	0	0	0	0	1	0	0	0	0	2	0	0	0	0	1	0	0	10	0
1910-05-22	2	0	1	0	0	0	0	0	0	0	2	1	0	0	0	1	0	0	0	0	1	0	0	0	0	0	2	0	0	0	0	0	0	0	2	0	0	0	0	0	0	0	0	0	0	0	0	4	3
1910-05-29	2	0	0	0	0	0	0	0	0	1	1	0	0	1	0	0	0	0	0	0	0	0	0	0	0	0	0	0	0	0	0	0	0	0	0	0	0	0	0	0	0	1	0	0	0	0	0	8	3
1910-06-05	0	0	0	0	1	0	0	0	0	0	3	1	1	0	0	0	0	0	0	0	0	0	1	0	0	0	0	0	0	0	0	0	0	0	0	0	1	0	0	0	0	0	0	0	0	0	0	5	0
1910-06-12	0	0	0	0	0	0	0	0	1	0	0	0	0	0	0	0	0	0	0	0	0	1	0	0	0	0	0	0	0	0	0	0	0	0	0	0	0	0	2	0	0	0	0	0	0	1	0	4	0
1910-06-19	0	0	0	0	1	0	0	0	0	0	1	0	0	0	0	0	1	0	0	0	0	0	0	0	0	0	0	0	0	0	0	0	0	0	1	0	0	0	1	0	1	0	0	1	0	0	0	0	1
1910-06-26	0	0	0	0	0	0	0	0	2	0	1	0	0	0	0	0	0	0	0	0	0	0	0	0	0	0	0	0	0	0	0	0	0	0	0	0	0	0	0	0	0	0	0	0	0	0	0	5	1
1910-07-03	0	1	0	0	0	0	0	0	0	0	0	1	0	0	0	1	0	0	0	0	0	0	0	0	0	0	0	0	0	0	0	0	0	0	0	1	0	0	1	0	0	0	0	0	0	1	0	2	1
1910-07-10	2	0	0	0	0	0	0	0	0	0	0	0	0	1	0	0	0	0	1	0	0	0	0	0	0	0	0	0	1	0	0	0	0	0	0	0	0	0	0	0	1	0	0	0	0	0	0	6	0
1910-07-17	0	0	0	0	0	0	0	0	0	0	0	0	0	1	0	0	0	0	0	0	0	0	0	0	0	0	0	0	0	0	0	0	0	0	0	0	0	0	0	0	0	0	0	0	0	0	0	0	0
1910-07-24	0	0	0	0	0	0	0	0	0	0	0	0	0	0	0	0	0	0	1	0	0	0	0	0	1	0	0	0	0	0	0	0	0	0	0	0	0	0	0	0	0	0	0	0	0	0	0	5	0
1910-07-31	0	0	0	0	1	0	0	0	0	0	0	0	0	0	0	0	0	0	0	0	0	0	0	0	0	0	1	0	0	0	0	0	0	0	0	0	0	0	0	0	0	0	0	0	0	0	0	1	0
1910-08-07	1	0	0	0	0	0	0	0	0	0	1	0	0	0	0	0	0	0	0	0	0	0	0	0	1	0	0	0	0	0	0	0	0	0	1	0	0	0	0	0	0	0	0	0	0	0	0	1	1
1910-08-14	0	0	0	0	0	0	0	0	0	0	0	0	0	0	0	0	1	0	0	0	0	0	0	0	0	0	0	0	0	0	0	0	0	0	1	0	0	0	0	0	0	0	0	0	0	0	0	1	1
1910-08-21	0	0	0	0	1	0	0	0	0	0	0	0	0	0	0	0	0	0	0	0	0	0	0	0	0	0	0	0	0	0	0	0	0	0	0	0	0	0	1	0	0	0	0	0	0	0	0	2	2
1910-08-28	0	0	0	0	1	0	0	0	1	1	0	0	0	0	0	0	0	0	0	0	0	0	0	0	0	0	0	0	0	0	0	0	0	0	0	0	0	0	0	0	0	0	0	0	0	0	0	5	0
1910-09-04	0	0	0	0	0	0	0	0	0	0	3	0	0	0	0	1	0	1	0	0	0	0	0	0	0	0	0	0	0	0	0	0	0	0	0	0	0	0	1	0	0	0	0	0	0	0	0	3	1
1910-09-11	0	0	0	0	0	0	0	0	0	0	1	1	0	1	0	0	0	0	0	0	0	0	0	0	0	0	0	0	0	0	0	0	0	0	0	0	0	0	1	0	0	1	0	0	0	0	0	3	0
1910-09-18	0	0	0	0	0	0	1	0	0	0	1	0	0	0	0	0	0	0	0	0	0	0	0	0	0	0	0	0	0	1	0	0	0	0	0	0	0	0	0	0	0	2	0	0	0	0	0	1	1
1910-09-25	0	0	0	0	0	0	0	0	0	0	2	0	0	0	0	0	0	0	0	0	0	0	0	0	0	0	0	0	0	0	0	0	0	0	0	0	0	0	1	0	0	0	0	0	0	1	0	1	2
1910-10-02	0	0	0	0	0	0	0	0	0	0	1	0	0	2	0	0	0	0	0	0	1	0	1	0	0	0	0	0	0	0	0	0	0	0	0	0	0	0	1	0	0	0	0	0	0	0	0	2	0
1910-10-09	0	1	0	0	0	0	0	1	1	1	0	0	0	1	0	0	0	0	1	0	0	0	0	0	0	0	0	0	0	0	0	0	0	0	1	0	0	0	0	0	0	0	0	0	0	0	0	4	0
1910-10-16	0	0	0	0	0	0	0	0	0	0	0	0	0	0	0	0	0	0	0	0	1	0	0	1	0	0	0	0	0	0	0	0	0	0	0	1	0	0	1	0	0	0	0	0	0	0	0	2	1
1910-10-23	1	0	0	0	1	0	0	1	0	0	2	0	0	0	0	0	0	1	1	1	1	1	0	0	0	0	0	0	0	0	0	0	0	0	0	0	0	0	1	0	0	1	1	0	0	0	0	5	2
1910-10-30	1	0	0	1	0	0	0	2	0	1	0	0	0	0	0	2	0	0	0	0	2	0	1	0	0	0	0	0	0	0	0	0	3	0	1	0	0	0	1	1	0	1	0	0	0	1	1	6	1
1910-11-06	0	0	1	2	0	0	0	2	0	2	4	4	0	1	0	1	0	0	0	0	1	0	1	0	0	3	0	0	1	0	0	0	0	1	2	1	0	1	2	0	1	2	1	0	1	0	0	5	0
1910-11-13	0	0	0	0	0	0	1	1	0	0	1	1	0	1	0	0	0	0	0	0	1	0	1	0	1	0	0	1	0	1	0	0	0	1	2	1	1	0	2	0	1	1	0	0	0	0	0	11	0
1910-11-20	1	0	1	0	0	0	1	1	1	0	5	2	2	1	1	0	1	0	2	0	0	2	0	1	1	0	0	0	0	0	0	0	0	0	4	0	1	0	1	3	1	0	0	0	0	0	0	10	4
1910-11-27	2	0	0	0	0	0	2	0	0	0	0	3	2	2	1	2	0	0	3	0	2	0	1	0	0	1	0	0	0	0	1	1	1	0	6	0	1	0	4	0	0	2	0	0	0	0	0	10	1
1910-12-04	1	0	0	0	1	0	0	0	0	1	4	2	1	0	5	1	1	0	1	0	0	1	0	0	0	0	0	2	1	0	1	1	0	1	5	1	0	0	4	1	2	1	0	3	1	0	3	7	1
1910-12-11	0	1	0	0	2	0	0	1	0	3	3	2	1	2	2	4	1	0	0	1	2	0	0	1	1	0	0	0	0	0	0	1	0	0	2	1	0	2	4	1	0	4	1	1	1	0	1	13	3
1910-12-18	0	0	0	1	1	0	3	1	0	1	2	5	1	1	0	3	4	0	1	1	1	1	0	2	1	1	1	0	0	1	3	1	1	0	2	0	1	2	0	1	1	2	0	1	0	2	0	16	5
1910-12-25	3	2	1	1	1	1	1	1	0	3	5	10	0	4	0	3	1	0	0	0	2	2	2	2	3	0	0	1	0	0	0	0	1	0	0	1	1	1	2	2	2	0	1	0	0	1	0	23	5
Total flu+pneumonia deaths	25	8	7	13	24	9	17	19	11	33	90	48	12	47	11	47	30	4	28	13	29	17	13	14	15	28	10	11	9	10	15	7	13	5	73	28	15	10	91	16	16	31	9	10	13	16	6	402	80
Total deaths	276	139	102	177	216	123	251	166	99	324	1280	380	169	376	70	406	279	62	249	151	246	177	147	291	169	286	201	128	90	84	158	128	143	68	603	338	128	148	941	177	201	280	78	136	172	219	108	4594	1099
proportional mortality	0.0905797	0.057554	0.0686275	0.0734463	0.111111	0.0731707	0.0677291	0.114458	0.111111	0.101852	0.0703125	0.126316	0.0710059	0.125	0.157143	0.115764	0.107527	0.0645161	0.11245	0.0860927	0.117886	0.0960452	0.0884354	0.04811	0.0887574	0.0979021	0.0497512	0.0859375	0.1	0.119048	0.0949367	0.0546875	0.0909091	0.0735294	0.121061	0.0828402	0.117188	0.0675676	0.0967056	0.0903955	0.079602	0.110714	0.115385	0.0735294	0.0755814	0.0730594	0.0555556	0.0875054	0.0727934
[truncated: 67 more columns]
