# Supplementary material for: Associations between rurality and regional differences in sociodemographic factors and the 1918–20 influenza and 2020–21 COVID-19 pandemics in Missouri counties: An ecological study
Source: PLoS One. 2023 Aug 30;18(8):e0290294. doi: 10.1371/journal.pone.0290294 (PMC10468050; doi:10.1371/journal.pone.0290294)
Supplement: S2 File — (XLSX) [file pone.0290294.s003.xlsx]

## Sheet: 1910-1921
Total monthly deaths and annual population of Missouri, 1910-1921
	1910	1911	1912	1913	1914	1915	1916	1917	1918	1919	1920	1921	Average
Jan	918	4947	4171	4151	3827	3820	5271	5013	4207	4829	4548	3517	4101.58
Feb	3841	3928	4178	4078	3576	3659	3887	4613	3829	3994	7468	3106	4179.75
Mar	4475	4055	4443	4173	4303	4217	4274	4793	4444	4658	4302	3233	4280.83
Apr	3567	3588	3729	3586	3625	3725	3654	4061	4179	3517	3345	2979	3629.58
May	3489	3356	3431	3279	3278	2994	3449	3728	3481	2864	3022	3114	3290.42
Jun	3389	3451	2821	3079	3234	2775	3170	3305	3016	2742	2781	2743	3042.17
Jul	3930	3852	3362	3500	3530	3077	3827	3454	3288	2939	2885	3203	3403.92
Aug	3667	3310	3435	3710	3277	2996	3358	3380	3286	2751	2799	2837	3233.83
Sep	3355	3131	3388	3098	3001	3085	3271	3379	3025	2679	2729	2825	3080.5
Oct	3590	3360	3457	3428	3345	3255	3261	3326	7324	2985	2927	3197	3621.25
Nov	3665	3570	3179	3180	3406	3242	3193	3167	6646	2977	3052	3184	3538.42
Dec	4161	3462	3880	3333	3563	4486	3887	3610	7532	3537	3312	3362	4010.42
Total deaths	42047	44010	43474	42595	41965	41331	44502	45829	54257	40472	43170	37300	43968.4
Population	3301000	3317000	3344000	3409000	3467000	3492000	3527000	3470000	3325000	3371000	3404000	3429000
% dying	1.27377	1.3268	1.30006	1.24949	1.21041	1.18359	1.26175	1.32072	1.63179	1.20059	1.26821	1.08778
Data sources:
Monthly all-cause death totals were extracted from the Missouri Digital Heritage Death Certificate database, available at https://s1.sos.mo.gov/records/Archives/ArchivesMvc/DeathCertificates.
Population estimates were published in U.S. Bureau of the Census. Estimates of the population of states: 1900 to 1949. Current population reports. Population estimates. 1956; Series P-25, No. 139.

## Sheet: 2010-2021
Total monthly deaths and annual population of Missouri, 2010-2021
	2010	2011	2012	2013	2014	2015	2016	2017	2018	2019	2020	2021	Average
Jan	4884	5096	5019	5754	5276	5844	5342	6062	6674	5549	5715	7377	5716
Feb	4424	4573.77	4601	4806	4518	5049	4855	5280	5418	5099	5434	5677	4977.9
Mar	4922	4919.56	5043	5187	4761	5486	5221	5604	5526	5601	5681	5643	5299.55
Apr	4631	4541.67	4433	4803	4761	4966	5069	4821	5191	5004	5877	5459	4963.06
May	4429	4714	4447	4566	4721	4892	4828	4949	5053	5238	5695	5482	4917.83
Jun	4241	4367	4392	4371	4639	4588	4790	4786	4838	4984	5239	5452	4723.92
Jul	4451	4556	4553	4432	4626	4784	4831	4928	4828	5156	5710	6200	4921.25
Aug	4330	4500	4467	4606	4601	4634	4837	4918	5086	4976	5992	7052	4999.92
Sep	4306	4313	4347	4437	4471	4688	4643	4822	4857	4921	5948	6314	4838.92
Oct	4717	4674	4723	4680	4844	4944	5008	5032	5204	4949	6679	6013	5122.25
Nov	4561	4534	4685	4604	4910	4868	4859	5014	5056	5277	7766	6083	5184.75
Dec	5116	4810	5093	5002	5602	5067	5541	5651	5375	5401	8218	6911	5648.92
Total deaths	55012	55599	55803	57248	57730	59810	59824	61867	63106	62155	73954	73663	61314.2
Population	5989000	6011000	6026000	6043000	6059000	6075000	6091000	6111000	6126000	6140000	6154000	6178000
% dying	0.918551	0.924954	0.926037	0.947344	0.952797	0.984527	0.98217	1.01239	1.03013	1.0123	1.20172	1.19234
Death data were not available between February and April 2011; estimates were calculated by subtracting pre-estimation sum (41564) from reported total for the year (55599) and then multiplying each of the average proportions by that value.
Number	2010	2012	2013	2014	2015	2016	2017	2018	2019
Feb	4424	4601	4806	4518	5049	4855	5280	5418	5099
Mar	4922	5043	5187	4761	5486	5221	5604	5526	5601
Apr	4631	4433	4803	4761	4966	5069	4821	5191	5004
Prop of 3 month period										average	2011 est.
Feb	0.31652	0.326845	0.324818	0.321795	0.325721	0.320568	0.336199	0.335792	0.324694	0.325883	4573.77
Mar	0.35215	0.358244	0.350568	0.339103	0.353913	0.344734	0.356829	0.342485	0.356661	0.350521	4919.56
Apr	0.33133	0.314911	0.324615	0.339103	0.320366	0.334698	0.306972	0.321723	0.318645	0.323596	4541.67
Data sources:
Monthly all-cause death totals are reported in the Monthly Vital Statistics Reports of the Missouri Department of Health and Senior Services, available at: https://health.mo.gov/data/vitalstatistics/data.php
Population estimates were derived from U.S. Census data and are available at https://www.macrotrends.net/states/missouri/population.

## Sheet: influenzamonthlydeaths
Date	Observed	Predicted	Lower limit	Upper limit	excess death rate	upper limit of excess
1911-01-01	14.9141	12.6952	10.752	14.6384	2.21887	4.16205	0.275685
1911-02-01	11.842	12.3948	10.4554	14.3343	-0.552814	1.38661	-2.49223
1911-03-01	12.2249	12.0454	10.1078	13.9831	0.179471	2.11712	-1.75817
1911-04-01	10.817	11.4463	9.51097	13.3816	-0.629301	1.30604	-2.56464
1911-05-01	10.1176	9.81725	7.88534	11.7491	0.300331	2.23223	-1.63157
1911-06-01	10.404	9.67967	7.74919	11.6101	0.724314	2.65479	-1.20617
1911-07-01	11.6129	10.2643	8.33738	12.1911	1.34864	3.27552	-0.578243
1911-08-01	9.9789	9.62403	7.69861	11.5494	0.354868	2.28029	-1.57055
1911-09-01	9.43925	9.67751	7.75253	11.6025	-0.238253	1.68673	-2.16323
1911-10-01	10.1296	10.1157	8.19357	12.0379	0.0138967	1.93606	-1.90827
1911-11-01	10.7627	9.88023	7.95762	11.8028	0.882506	2.80512	-1.04011
1911-12-01	10.4371	11.1187	9.19984	13.0375	-0.681531	1.2373	-2.60036
1912-01-01	12.4731	12.6927	10.7796	14.6059	-0.219646	1.6935	-2.13279
1912-02-01	12.494	12.39	10.4788	14.3011	0.104064	2.01517	-1.80704
1912-03-01	13.2865	12.0381	10.1272	13.9491	1.24834	3.15929	-0.662597
1912-04-01	11.1513	11.4366	9.52678	13.3464	-0.28529	1.62454	-2.19511
1912-05-01	10.2602	9.80514	7.8982	11.7121	0.455028	2.36197	-1.45191
1912-06-01	8.436	9.66515	7.75837	11.5719	-1.22915	0.677636	-3.13593
1912-07-01	10.0538	10.2473	8.34241	12.1523	-0.193516	1.71142	-2.09845
1912-08-01	10.2721	9.6047	7.69977	11.5096	0.667427	2.57236	-1.23751
1912-09-01	10.1316	9.65577	7.74947	11.5621	0.475806	2.38211	-1.4305
1912-10-01	10.3379	10.0916	8.18635	11.9968	0.246319	2.15157	-1.65893
1912-11-01	9.50658	9.85369	7.94673	11.7606	-0.347107	1.55984	-2.25406
1912-12-01	11.6029	11.0897	9.1848	12.9946	0.513151	2.41808	-1.39177
1913-01-01	12.1766	12.6614	10.7602	14.5625	-0.484781	1.41636	-2.38592
1913-02-01	11.9625	12.3562	10.456	14.2564	-0.393736	1.50646	-2.29393
1913-03-01	12.2411	12.002	10.101	13.9029	0.23916	2.14011	-1.66179
1913-04-01	10.5192	11.398	9.49764	13.2984	-0.878812	1.02158	-2.7792
1913-05-01	9.61866	9.76415	7.86676	11.6615	-0.145496	1.75189	-2.04289
1913-06-01	9.03197	9.62176	7.72396	11.5196	-0.589786	1.30802	-2.48759
1913-07-01	10.2669	10.2015	8.30448	12.0986	0.0653972	1.96246	-1.83167
1913-08-01	10.883	9.5565	7.65866	11.4543	1.32646	3.2243	-0.571378
1913-09-01	9.08771	9.60516	7.70487	11.5055	-0.51745	1.38284	-2.41774
1913-10-01	10.0557	10.0386	8.13823	11.9389	0.0171567	1.9175	-1.88319
1913-11-01	9.32825	9.79826	7.89558	11.7009	-0.470009	1.43267	-2.37268
1913-12-01	9.77706	11.0319	9.13005	12.9337	-1.25482	0.647006	-3.15666
1914-01-01	11.0384	12.6011	10.7017	14.5006	-1.56277	0.336703	-3.46224
1914-02-01	10.3144	12.2935	10.3944	14.1927	-1.97915	-0.0800221	-3.87827
1914-03-01	12.4113	11.9369	10.0366	13.8372	0.474396	2.37466	-1.42587
1914-04-01	10.4557	11.3306	9.43082	13.2303	-0.874838	1.02491	-2.77458
1914-05-01	9.45486	9.69428	7.79816	11.5904	-0.239424	1.6567	-2.13555
1914-06-01	9.32795	9.54948	7.65293	11.446	-0.221535	1.67502	-2.11809
1914-07-01	10.1817	10.1269	8.23044	12.0233	0.0548525	1.95128	-1.84157
1914-08-01	9.45198	9.47941	7.58197	11.3768	-0.0274301	1.87	-1.92486
1914-09-01	8.6559	9.52566	7.62528	11.426	-0.869764	1.03062	-2.77015
1914-10-01	9.64811	9.95668	8.05563	11.8577	-0.308564	1.59248	-2.20961
1914-11-01	9.82406	9.71395	7.81041	11.6175	0.110107	2.01365	-1.79343
1914-12-01	10.2769	10.9452	9.04172	12.8486	-0.668272	1.23518	-2.57172
1915-01-01	10.9393	12.512	10.6098	14.4142	-1.57272	0.329468	-3.4749
1915-02-01	10.4782	12.202	10.2999	14.1041	-1.72377	0.178323	-3.62587
1915-03-01	12.0762	11.843	9.93974	13.7462	0.2332	2.13643	-1.67003
1915-04-01	10.6672	11.2342	9.3318	13.1366	-0.56698	1.33544	-2.4694
1915-05-01	8.57388	9.59553	7.6977	11.4934	-1.02165	0.876179	-2.91948
1915-06-01	7.94674	9.44833	7.55044	11.3462	-1.50159	0.396295	-3.39948
1915-07-01	8.81157	10.0233	8.12527	11.9213	-1.21173	0.686297	-3.10975
1915-08-01	8.57961	9.37343	7.47454	11.2723	-0.793824	1.10507	-2.69272
1915-09-01	8.83448	9.41728	7.51535	11.3192	-0.582806	1.31913	-2.48474
1915-10-01	9.32131	9.84589	7.94301	11.7488	-0.524585	1.37829	-2.42746
1915-11-01	9.28408	9.60076	7.69552	11.506	-0.316678	1.58855	-2.22191
1915-12-01	12.8465	10.8296	8.92394	12.7352	2.01694	3.92256	0.111308
1916-01-01	14.9447	12.394	10.4887	14.2993	2.55071	4.456	0.645416
1916-02-01	11.0207	12.0816	10.1763	13.9869	-1.0609	0.84439	-2.96619
1916-03-01	12.1179	11.7202	9.81395	13.6264	0.397792	2.304	-1.50841
1916-04-01	10.3601	11.109	9.20405	13.0139	-0.748915	1.15603	-2.65386
1916-05-01	9.77885	9.4679	7.56871	11.3671	0.310948	2.21014	-1.58824
1916-06-01	8.98781	9.31829	7.41963	11.2169	-0.330479	1.56818	-2.22914
1916-07-01	10.8506	9.89085	7.99196	11.7897	0.959731	2.85862	-0.939162
1916-08-01	9.52084	9.23858	7.33916	11.138	0.282257	2.18168	-1.61717
1916-09-01	9.27417	9.28002	7.37771	11.1823	-0.00585429	1.89646	-1.90817
1916-10-01	9.24582	9.70622	7.80285	11.6096	-0.460406	1.44297	-2.36378
1916-11-01	9.05302	9.45868	7.55321	11.3642	-0.405663	1.49981	-2.31113
1916-12-01	11.0207	10.6851	8.77884	12.5913	0.335608	2.24186	-1.57065
1917-01-01	14.4467	12.2471	10.3403	14.154	2.19957	4.10642	0.292725
1917-02-01	13.2939	11.9323	10.0254	13.8392	1.36164	3.26857	-0.545278
1917-03-01	13.8127	11.5685	9.66088	13.476	2.24423	4.1518	0.336652
1917-04-01	11.7032	10.9549	9.04903	12.8607	0.748284	2.65414	-1.15757
1917-05-01	10.7435	9.31139	7.41246	11.2103	1.43213	3.33106	-0.466798
1917-06-01	9.5245	9.15937	7.26161	11.0571	0.365129	2.26289	-1.53263
1917-07-01	9.95389	9.72952	7.83144	11.6276	0.224368	2.12245	-1.67372
1917-08-01	9.74063	9.07485	7.1766	10.9731	0.665787	2.56403	-1.23246
1917-09-01	9.73775	9.11388	7.21297	11.0148	0.623869	2.52478	-1.27705
1917-10-01	9.58501	9.53768	7.63557	11.4398	0.0473389	1.94944	-1.85476
1917-11-01	9.1268	9.28773	7.38375	11.1917	-0.160927	1.74306	-2.06491
1917-12-01	10.4035	10.5117	8.6065	12.417	-0.10827	1.79696	-2.0135
1918-01-01	12.6526	12.0713	10.1644	13.9783	0.581285	2.4882	-1.32563
1918-02-01	11.5158	11.7541	9.84689	13.6614	-0.238339	1.6689	-2.14558
1918-03-01	13.3654	11.3879	9.48012	13.2956	1.97754	3.88529	0.0697897
1918-04-01	12.5684	10.7719	8.86615	12.6776	1.79652	3.70227	-0.109221
1918-05-01	10.4692	9.12599	7.2282	11.0238	1.34318	3.24097	-0.554605
1918-06-01	9.07068	8.97156	7.07546	10.8677	0.099113	1.99521	-1.79699
1918-07-01	9.88872	9.53931	7.64262	11.436	0.349409	2.2461	-1.54728
1918-08-01	9.88271	8.88223	6.98562	10.7788	1.00048	2.89709	-0.896136
1918-09-01	9.09774	8.91886	7.0197	10.818	0.178884	2.07805	-1.72028
1918-10-01	22.0271	9.34025	7.43959	11.2409	12.6868	14.5875	10.7862
1918-11-01	19.988	9.08789	7.18536	10.9904	10.9001	12.8026	8.99755
1918-12-01	22.6526	10.3095	8.405	12.214	12.3431	14.2476	10.4387
1919-01-01	14.3251	11.8667	9.9591	13.7743	2.45843	4.36603	0.550835
1919-02-01	11.8481	11.5471	9.63857	13.4556	0.301045	2.20954	-1.60745
1919-03-01	13.8179	11.1784	9.26924	13.0876	2.63945	4.54862	0.730286
1919-04-01	10.4331	10.56	8.65282	12.4672	-0.12692	1.78029	-2.03413
1919-05-01	8.496	8.91171	7.01316	10.8103	-0.415718	1.48283	-2.31427
1919-06-01	8.13408	8.75488	6.85824	10.6515	-0.620794	1.27584	-2.51743
1919-07-01	8.71848	9.32022	7.4224	11.218	-0.60174	1.29608	-2.49956
1919-08-01	8.16078	8.66073	6.76292	10.5585	-0.499949	1.39786	-2.39776
1919-09-01	7.9472	8.69495	6.79445	10.5955	-0.747758	1.15275	-2.64826
1919-10-01	8.85494	9.11393	7.2113	11.0166	-0.258994	1.64364	-2.16163
1919-11-01	8.83121	8.85917	6.95429	10.7641	-0.0279646	1.87692	-1.93285
1919-12-01	10.4924	10.0784	8.17041	11.9863	0.414077	2.32203	-1.49387
1920-01-01	13.3608	11.6332	9.72018	13.5461	1.72759	3.64057	-0.185397
1920-02-01	21.9389	11.3111	9.39617	13.2261	10.6278	12.5427	8.7128
1920-03-01	12.6381	10.9401	9.02382	12.8563	1.69801	3.61425	-0.218229
1920-04-01	9.82667	10.3193	8.40443	12.2341	-0.492599	1.42224	-2.40744
1920-05-01	8.87779	8.66855	6.76255	10.5746	0.209238	2.11524	-1.69676
1920-06-01	8.1698	8.50931	6.60499	10.4136	-0.339512	1.56481	-2.24384
1920-07-01	8.47532	9.07225	7.16564	10.9789	-0.596925	1.30968	-2.50353
1920-08-01	8.22268	8.41035	6.50322	10.3175	-0.187673	1.71946	-2.09481
1920-09-01	8.01704	8.44217	6.53178	10.3526	-0.425129	1.48526	-2.33552
1920-10-01	8.59871	8.85874	6.94508	10.7724	-0.260032	1.65363	-2.17369
1920-11-01	8.96592	8.60157	6.68476	10.5184	0.364351	2.28116	-1.55246
1920-12-01	9.72973	9.81835	7.89682	11.7399	-0.0886212	1.83291	-2.01016
1921-01-01	10.2566	11.3707	9.44163	13.2999	-1.11411	0.815002	-3.04323
1921-02-01	9.05803	11.0463	9.11351	12.9791	-1.98828	-0.0554739	-3.92108
1921-03-01	9.4284	10.6728	8.73754	12.6081	-1.24443	0.690868	-3.17973
1921-04-01	8.68766	10.0496	8.11452	11.9848	-1.36197	0.573143	-3.29709
1921-05-01	9.08136	8.39651	6.46971	10.3233	0.684853	2.61166	-1.24195
1921-06-01	7.99942	8.23486	6.30886	10.1609	-0.235447	1.69055	-2.16145
1921-07-01	9.34092	8.79539	6.86539	10.7254	0.545523	2.47553	-1.38448
1921-08-01	8.27355	8.13109	6.19941	10.0628	0.142459	2.07414	-1.78923
1921-09-01	8.23855	8.1605	6.22443	10.0966	0.0780545	2.01412	-1.85801
1921-10-01	9.32342	8.57466	6.63357	10.5158	0.748754	2.68985	-1.19234
1921-11-01	9.28551	8.31509	6.36928	10.2609	0.970417	2.91623	-0.975391
1921-12-01	9.80461	9.52946	7.57662	11.4823	0.275146	2.22798	-1.67769

## Sheet: influenzaexcessdeaths
season	Total number of months included in the epi season	Excess mortality rate per 10000 pop	Lower CI	Upper CI	Number of epidemic months
November 1919 to April 1920	6	10.6278	8.7128	12.5427	1
September 1918 to April 1919	8	41.0279	31.5035	50.5523	5
		51.6557	40.2163	63.0951

## Sheet: Covidmonthlydeaths
Date	Observed	Predicted	Lower limit	Upper limit	excess mortality	upper of excess	lower of excess
2011-01-01	8.47779	8.44621	7.69199	9.20043	0.0315804	0.785796	-0.722635
2011-02-01	7.60938	8.02856	7.27825	8.77887	-0.419177	0.331133	-1.16949
2011-03-01	8.18499	7.90391	7.15487	8.65296	0.281083	1.03013	-0.467962
2011-04-01	7.55615	7.7175	6.96881	8.46619	-0.161356	0.587336	-0.910048
2011-05-01	7.84229	7.23628	6.48797	7.98459	0.606009	1.35432	-0.142301
2011-06-01	7.26501	7.37402	6.62611	8.12194	-0.109009	0.638907	-0.856925
2011-07-01	7.57944	7.45279	6.705	8.20058	0.126649	0.874438	-0.62114
2011-08-01	7.48628	7.06274	6.31528	7.8102	0.423534	1.171	-0.323927
2011-09-01	7.17518	7.24037	6.49315	7.9876	-0.0651955	0.682031	-0.812422
2011-10-01	7.77574	7.54993	6.80354	8.29632	0.225815	0.972207	-0.520577
2011-11-01	7.54284	7.62546	6.87984	8.37108	-0.0826184	0.663003	-0.828239
2011-12-01	8.002	8.23155	7.48735	8.97575	-0.229555	0.514645	-0.973755
2012-01-01	8.32891	8.56478	7.82389	9.30566	-0.235867	0.505015	-0.976749
2012-02-01	7.63525	8.14711	7.40823	8.88598	-0.51186	0.227013	-1.25073
2012-03-01	8.36874	8.02244	7.28368	8.76119	0.346296	1.08505	-0.392459
2012-04-01	7.35646	7.83601	7.09709	8.57493	-0.479558	0.259362	-1.21848
2012-05-01	7.37969	7.35477	6.61582	8.09372	0.024916	0.763867	-0.714035
2012-06-01	7.28842	7.4925	6.75385	8.23115	-0.20408	0.53457	-0.94273
2012-07-01	7.55559	7.57124	6.83257	8.30991	-0.0156517	0.723019	-0.754322
2012-08-01	7.41288	7.18118	6.4424	7.91996	0.231699	0.970479	-0.50708
2012-09-01	7.21374	7.35879	6.62001	8.09758	-0.145053	0.59373	-0.883836
2012-10-01	7.8377	7.66833	6.93003	8.40663	0.169373	0.907675	-0.568929
2012-11-01	7.77464	7.74384	7.00545	8.48223	0.0308044	0.769194	-0.707585
2012-12-01	8.45171	8.34992	7.61192	9.08791	0.101794	0.839789	-0.636202
2013-01-01	9.52176	8.68312	7.94721	9.41903	0.83864	1.57455	0.102727
2013-02-01	7.953	8.26543	7.53026	9.00061	-0.312431	0.422742	-1.0476
2013-03-01	8.58349	8.14075	7.40502	8.87648	0.442736	1.17847	-0.292993
2013-04-01	7.94804	7.9543	7.21815	8.69046	-0.00626492	0.729886	-0.742416
2013-05-01	7.55585	7.47304	6.73675	8.20934	0.0828049	0.819104	-0.653494
2013-06-01	7.23316	7.61075	6.87484	8.34667	-0.377589	0.358325	-1.1135
2013-07-01	7.33411	7.68948	6.95352	8.42544	-0.355375	0.38059	-1.09134
2013-08-01	7.62204	7.2994	6.56319	8.0356	0.322646	1.05885	-0.413562
2013-09-01	7.34238	7.47699	6.74079	8.2132	-0.134613	0.601591	-0.870818
2013-10-01	7.7445	7.78651	7.05063	8.52239	-0.042014	0.693865	-0.777893
2013-11-01	7.61873	7.862	7.1256	8.5984	-0.24327	0.49313	-0.97967
2013-12-01	8.27735	8.46806	7.73147	9.20466	-0.190715	0.54588	-0.92731
2014-01-01	8.70771	8.80125	8.06592	9.53657	-0.0935402	0.641784	-0.828864
2014-02-01	7.45668	8.38354	7.64827	9.11882	-0.926867	-0.191594	-1.66214
2014-03-01	7.85773	8.25884	7.52273	8.99495	-0.401107	0.335002	-1.13722
2014-04-01	7.85773	8.07238	7.33575	8.809	-0.214644	0.521977	-0.951265
2014-05-01	7.79171	7.5911	6.85442	8.32778	0.200616	0.937297	-0.536064
2014-06-01	7.65638	7.72879	6.99265	8.46492	-0.0724076	0.663727	-0.808542
2014-07-01	7.63492	7.8075	7.0713	8.54369	-0.172574	0.563621	-0.90877
2014-08-01	7.59366	7.4174	6.68103	8.15376	0.176267	0.912632	-0.560098
2014-09-01	7.37911	7.59497	6.85877	8.33118	-0.215868	0.520339	-0.952075
2014-10-01	7.99472	7.90447	7.16854	8.64041	0.0902443	0.826179	-0.64569
2014-11-01	8.10365	7.97995	7.24339	8.7165	0.123701	0.860255	-0.612852
2014-12-01	9.24575	8.58599	7.849	9.32297	0.659764	1.39675	-0.0772224
2015-01-01	9.61975	8.91916	8.18297	9.65534	0.700598	1.43678	-0.0355851
2015-02-01	8.31111	8.50143	7.7651	9.23776	-0.190321	0.54601	-0.926653
2015-03-01	9.03045	8.37671	7.63956	9.11386	0.653742	1.39089	-0.0834063
2015-04-01	8.17449	8.19023	7.45254	8.92792	-0.0157433	0.721945	-0.753431
2015-05-01	8.05267	7.70893	6.97138	8.44649	0.343742	1.0813	-0.393815
2015-06-01	7.55226	7.8466	7.10973	8.58347	-0.29434	0.442532	-1.03121
2015-07-01	7.8749	7.9253	7.18827	8.66232	-0.0503986	0.686627	-0.787424
2015-08-01	7.62798	7.53517	6.79816	8.27219	0.0928085	0.829824	-0.644207
2015-09-01	7.71687	7.71274	6.97608	8.44939	0.00413715	0.740793	-0.732519
2015-10-01	8.13827	8.02222	7.28579	8.75865	0.116054	0.852485	-0.620377
2015-11-01	8.01317	8.09767	7.36076	8.83459	-0.0845027	0.652412	-0.821418
2015-12-01	8.34074	8.70369	7.96636	9.44103	-0.362953	0.374382	-1.10029
2016-01-01	8.77032	9.03684	8.30009	9.7736	-0.266527	0.470225	-1.00328
2016-02-01	7.97078	8.6191	7.88239	9.35582	-0.648326	0.0883865	-1.38504
2016-03-01	8.57166	8.49436	7.75704	9.23168	0.0773008	0.81462	-0.660018
2016-04-01	8.32211	8.30786	7.56994	9.04578	0.0142518	0.752173	-0.72367
2016-05-01	7.92645	7.82655	7.08895	8.56415	0.0999	0.837498	-0.637698
2016-06-01	7.86406	7.9642	7.2273	8.7011	-0.100139	0.636758	-0.837035
2016-07-01	7.93137	8.04287	7.30555	8.7802	-0.111501	0.625826	-0.848827
2016-08-01	7.94122	7.65274	6.9156	8.38987	0.288489	1.02562	-0.448643
2016-09-01	7.62272	7.83028	7.09365	8.5669	-0.207556	0.529069	-0.944181
2016-10-01	8.22197	8.13974	7.4032	8.87629	0.0822249	0.818769	-0.65432
2016-11-01	7.97734	8.21518	7.47842	8.95194	-0.237834	0.498927	-0.974595
2016-12-01	9.09703	8.82118	8.08416	9.5582	0.275847	1.01287	-0.461171
2017-01-01	9.91982	9.15431	8.4178	9.89083	0.765503	1.50201	0.0289912
2017-02-01	8.64016	8.73655	8.00056	9.47255	-0.0963969	0.639599	-0.832393
2017-03-01	9.17035	8.6118	7.8755	9.34809	0.558553	1.29485	-0.177746
2017-04-01	7.88905	8.42528	7.68817	9.16238	-0.536225	0.200879	-1.27333
2017-05-01	8.09851	7.94395	7.20726	8.68063	0.154565	0.891251	-0.58212
2017-06-01	7.83178	8.08158	7.34539	8.81777	-0.2498	0.486391	-0.985991
2017-07-01	8.06415	8.16023	7.42305	8.89742	-0.0960883	0.641094	-0.83327
2017-08-01	8.04778	7.77008	7.03318	8.50698	0.277705	1.0146	-0.459194
2017-09-01	7.89069	7.9476	7.2112	8.684	-0.0569124	0.679487	-0.793312
2017-10-01	8.23433	8.25705	7.52039	8.99371	-0.0227157	0.713945	-0.759377
2017-11-01	8.20488	8.33246	7.59589	9.06904	-0.127588	0.60899	-0.864166
2017-12-01	9.24726	8.93845	8.20183	9.67507	0.308809	1.04543	-0.427816
2018-01-01	10.8945	9.27156	8.53541	10.0077	1.62298	2.35913	0.886833
2018-02-01	8.84427	8.85379	8.11882	9.58876	-0.00951594	0.725455	-0.744487
2018-03-01	9.02057	8.72901	7.99403	9.46399	0.291559	1.02654	-0.44342
2018-04-01	8.47372	8.54247	7.80625	9.2787	-0.0687547	0.667471	-0.80498
2018-05-01	8.24845	8.06112	7.32521	8.79704	0.187326	0.92324	-0.548587
2018-06-01	7.89749	8.19874	7.46279	8.93469	-0.301252	0.4347	-1.0372
2018-07-01	7.88116	8.27738	7.53949	9.01526	-0.396214	0.341674	-1.1341
2018-08-01	8.30232	7.8872	7.14949	8.62491	0.415118	1.15283	-0.322595
2018-09-01	7.9285	8.06471	7.32723	8.80218	-0.136204	0.601272	-0.873681
2018-10-01	8.49494	8.37413	7.63576	9.11251	0.120806	0.859183	-0.617571
2018-11-01	8.25335	8.44953	7.71147	9.1876	-0.196186	0.54188	-0.934252
2018-12-01	8.77408	9.0555	8.31755	9.79345	-0.281422	0.456532	-1.01938
2019-01-01	9.03746	9.3886	8.65103	10.1262	-0.351136	0.386433	-1.08871
2019-02-01	8.30456	8.9708	8.23515	9.70644	-0.666239	0.0694059	-1.40188
2019-03-01	9.12215	8.846	8.11054	9.58147	0.276146	1.01161	-0.45932
2019-04-01	8.14984	8.65945	7.92196	9.39694	-0.509613	0.227879	-1.2471
2019-05-01	8.53094	8.17808	7.44049	8.91567	0.352863	1.09045	-0.384723
2019-06-01	8.11726	8.31568	7.5771	9.05426	-0.198414	0.540167	-0.936996
2019-07-01	8.39739	8.3943	7.65236	9.13623	0.00309636	0.745029	-0.738837
2019-08-01	8.10423	8.0041	7.26194	8.74627	0.100131	0.842294	-0.642033
2019-09-01	8.01466	8.18159	7.43905	8.92414	-0.166933	0.575611	-0.909477
2019-10-01	8.06026	8.491	7.74653	9.23547	-0.43074	0.313729	-1.17521
2019-11-01	8.59446	8.56638	7.82228	9.31048	0.0280812	0.772183	-0.71602
2019-12-01	8.79642	9.17233	8.42834	9.91632	-0.375913	0.368072	-1.1199
2020-01-01	9.28664	9.50541	8.76156	10.2493	-0.218765	0.525084	-0.962614
2020-02-01	8.83003	9.08759	8.34638	9.82881	-0.257564	0.483651	-0.998779
2020-03-01	9.23139	8.96278	8.22172	9.70384	0.268614	1.00967	-0.472446
2020-04-01	9.54989	8.77621	8.03193	9.52049	0.773679	1.51796	0.0293987
2020-05-01	9.25414	8.29482	7.54965	9.04	0.959323	1.7045	0.214148
2020-06-01	8.51316	8.4324	7.68477	9.18002	0.0807631	0.828388	-0.666862
2020-07-01	9.27852	8.511	7.75809	9.26391	0.767517	1.52043	0.0146034
2020-08-01	9.73676	8.12079	7.36686	8.87472	1.61597	2.3699	0.86204
2020-09-01	9.66526	8.29826	7.5429	9.05361	1.367	2.12236	0.611646
2020-10-01	10.8531	8.60765	7.8489	9.36639	2.24546	3.0042	1.48671
2020-11-01	12.6194	8.68301	7.92442	9.4416	3.93642	4.69501	3.17783
2020-12-01	13.3539	9.28894	8.53022	10.0477	4.06497	4.82369	3.30625
2021-01-01	11.9408	9.622	8.86292	10.3811	2.31876	3.07783	1.55968
2021-02-01	9.18906	9.20417	8.44827	9.96007	-0.0151107	0.740788	-0.771009
2021-03-01	9.13402	9.07934	8.32326	9.83541	0.054687	0.81076	-0.701386
2021-04-01	8.83619	8.89275	8.13181	9.65368	-0.0565532	0.704384	-0.81749
2021-05-01	8.87342	8.41134	7.64826	9.17442	0.462081	1.22516	-0.301
2021-06-01	8.82486	8.5489	7.7814	9.31641	0.275961	1.04347	-0.491543
2021-07-01	10.0356	8.62748	7.85225	9.40272	1.40813	2.18336	0.632892
2021-08-01	11.4147	8.23725	7.4598	9.01471	3.17744	3.9549	2.39999
2021-09-01	10.2201	8.4147	7.63432	9.19509	1.80543	2.58582	1.02504
2021-10-01	9.73292	8.72408	7.9384	9.50976	1.00885	1.79453	0.223165
2021-11-01	9.84623	8.79942	8.01334	9.5855	1.04681	1.83289	0.260726
2021-12-01	11.1865	9.40533	8.61856	10.1921	1.78113	2.56791	0.994362

## Sheet: COVIDexcessfortwoseasons
season	Total number of months included in the epi season	excess_ac3tot	excesslower_ac3tot	excessupper_ac3tot	Number of epidemic months
April 2020 to January 2021	10	18.0491	11.2623	24.8359	9
July-Dec 2021	6	10.2278	5.53618	14.9194	6
Total		28.2769	16.7985	39.7553
